# Supplementary material for: Morphological and Genetic Characterization of Maize Landraces Adapted to Marginal Hills in North-West Italy
Source: Plants (Basel). 2024 Apr 5;13(7):1030. doi: 10.3390/plants13071030 (PMC11013090; doi:10.3390/plants13071030)
Supplement: Supplementary file 1 [file plants-13-01030-s001.zip]

Archive with 6 entries (6 files):
- Di Pasquale et al_Supplementary Figure S1.tif
- Di Pasquale et al_Supplementary Figure S2.tif
- Di Pasquale et al_Supplementary Figure S3.pdf
- Di Pasquale et al_Supplementary Material S1.xlsx
- Di Pasquale et al_Supplementary Table S1.xlsx
- Di Pasquale et al_Supplementary Tables S2¿CS5.xlsx
