# Supplementary material for: Morphological and Genetic Characterization of Maize Landraces Adapted to Marginal Hills in North-West Italy
Source: Plants (Basel). 2024 Apr 5;13(7):1030. doi: 10.3390/plants13071030 (PMC11013090; doi:10.3390/plants13071030)
Supplement: Supplementary file 1 [file plants-13-01030-s001.zip › Di Pasquale et al_Supplementary Material S1.xlsx]

## Sheet: Va219
UPOV	CPVO TP/2/3	CHARACTER	MEASURE	EVALUATION
1	1	First leaf: anthocyanin coloration of sheath		1		3		5		7
2	2	First leaf: apex shape					4
3	3	Leaves: green intensity			2
5	4	Leaf: angle between leaf and stem	+/-50°					5
6	5	Leaf: attitude of leaf						5
8	6	Tassel: time of male flowering	662 GDD
9	7	Tassel: anthocyanin coloration of ring of the glume		1
10	8	Tassel: anthocyanin coloration of the glumes		1		3
11	9	Tassel: anthocyanin coloration of the anthers		1		3
12	10	Tassel: angle between main axis and lateral branches	+/-50°					5
13	11	Tassel: attitude of lateral branches		1		3
14	12	Tassel: number of lateral branches	n° 11->16							7		9
15	13	Ear: silking time	707 GDD
16	14	Ear: anthocyanin coloration of the silks				3
17	15	Stem: anthocyanin coloration of secondary roots		1		3		5
18	16	Tassel: density of main axis				3		5
19	17	Leaf: anthocyanin coloration of sheat		1
20	18	Stem: anthocyanin pigmentation of internodes		1
21	19	Tassel: length of main axis above lowest side branch	cm 20->50			3				7		9
22	20	Tassel: length of main axis above highest side branch	cm 21-40					5		7
23	21	Tassel: length of lowest lateral branch	cm 22-27					5		7
24.2	22.2	Plant: height (tassel included)	cm 225
24.2.1	#	Plant: ear height (upper-ear)	cm 94
25	23	Plant: height of ear relative to plant length	40-45%			3
26	24	Leaf: width of blade (leaf of the highest ear)	cm <9	1
27	25	Ear: length of peduncle				3
28	26	Ear: length of ear	cm 15-18			3
29	27	Ear: diameter of ear (midway)	mm 41-45					5
30	28	Ear: shape of ear				3		5
31	29	Ear: number of rows	n° 12	1		3		5		7		9
32	30	Ear: number of colors of grains (only sweet or waxy)
33	31	Grain: intensity of yellow (only sweet)
34	32	Grain: lenght (only sweet)
35	33	Grain: width (only sweet)
36	34	Ear: type of grain			2
37	35	Ear: narrowing of the upper part of thegrain (only sweet)
38	36	Ear: color of the tip of grain					4
39	37	Ear: color of the dorsal side of grain (only sweet)
40	38	Shape of popped kernel (only pop-corn)
41	39	Ear: anthocyanin pigmentation of the glumes of cob		1
		Physiological maturity	1414 GDD

## Sheet: Va220w
UPOV	CPVO TP/2/3	CHARACTER	MEASURE	EVALUATION
1	1	First leaf: anthocyanin coloration of sheath						5
2	2	First leaf: apex shape					4
3	3	Leaves: green intensity			2
5	4	Leaf: angle between leaf and stem	+/-50°					5
6	5	Leaf: attitude of leaf				3
8	6	Tassel: time of male flowering	593 GDD
9	7	Tassel: anthocyanin coloration of ring of the glume		1		3		5
10	8	Tassel: anthocyanin coloration of the glumes		1		3
11	9	Tassel: anthocyanin coloration of the anthers				3		5
12	10	Tassel: angle between main axis and lateral branches	+/-5°-50°	1		3		5
13	11	Tassel: attitude of lateral branches		1		3		5
14	12	Tassel: number of lateral branches	n° 11->16							7		9
15	13	Ear: silking time	632 GDD
16	14	Ear: anthocyanin coloration of the silks				3		5
17	15	Stem: anthocyanin coloration of secondary roots				3
18	16	Tassel: density of main axis				3		5
19	17	Leaf: anthocyanin coloration of sheat		1
20	18	Stem: anthocyanin pigmentation of internodes		1
21	19	Tassel: length of main axis above lowest side branch	cm 31-50					5		7
22	20	Tassel: length of main axis above highest side branch	cm 10-30			3		5
23	21	Tassel: length of lowest lateral branch	cm <18-27	1		3		5		7
24.2	22.2	Plant: height (tassel included)	cm 228
24.2.1	#	Plant: ear height (upper-ear)	cm 67
25	23	Plant: height of ear relative to plant length	<40%	1
26	24	Leaf: width of blade (leaf of the highest ear)	cm <9	1
27	25	Ear: length of peduncle		1
28	26	Ear: length of ear	cm <15	1
29	27	Ear: diameter of ear (midway)	mm <35	1
30	28	Ear: shape of ear						5
31	29	Ear: number of rows	n° 10-14
32	30	Ear: number of colors of grains (only sweet or waxy)
33	31	Grain: intensity of yellow (only sweet)
34	32	Grain: lenght (only sweet)
35	33	Grain: width (only sweet)
36	34	Ear: type of grain		1
37	35	Ear: narrowing of the upper part of thegrain (only sweet)
38	36	Ear: color of the tip of grain			2
39	37	Ear: color of the dorsal side of grain (only sweet)
40	38	Shape of popped kernel (only pop-corn)
41	39	Ear: anthocyanin pigmentation of the glumes of cob		1
		Physiological maturity	1317 GDD

## Sheet: Va221
UPOV	CPVO TP/2/3	CHARACTER	MEASURE	EVALUATION
1	1	First leaf: anthocyanin coloration of sheath				3		5		7
2	2	First leaf: apex shape					4
3	3	Leaves: green intensity			2
5	4	Leaf: angle between leaf and stem	+/-50°					5
6	5	Leaf: attitude of leaf						5
8	6	Tassel: time of male flowering	604 GDD
9	7	Tassel: anthocyanin coloration of ring of the glume						5
10	8	Tassel: anthocyanin coloration of the glumes		1
11	9	Tassel: anthocyanin coloration of the anthers						5
12	10	Tassel: angle between main axis and lateral branches	+/-25°-50°			3		5
13	11	Tassel: attitude of lateral branches		1		3		5
14	12	Tassel: number of lateral branches	n° 11->16							7		9
15	13	Ear: silking time	632 GDD
16	14	Ear: anthocyanin coloration of the silks		1		3
17	15	Stem: anthocyanin coloration of secondary roots		1		3
18	16	Tassel: density of main axis						5		7
19	17	Leaf: anthocyanin coloration of sheat		1
20	18	Stem: anthocyanin pigmentation of internodes		1
21	19	Tassel: length of main axis above lowest side branch	cm 20-40			3		5
22	20	Tassel: length of main axis above highest side branch	cm 10-30			3		5
23	21	Tassel: length of lowest lateral branch	cm 18-27			3		5		7
24.2	22.2	Plant: height (tassel included)	cm 195
24.2.1	#	Plant: ear height (upper-ear)	cm 78
25	23	Plant: height of ear relative to plant length	40-45%			3
26	24	Leaf: width of blade (leaf of the highest ear)	cm <9	1
27	25	Ear: length of peduncle		1
28	26	Ear: length of ear	cm <15	1
29	27	Ear: diameter of ear (midway)	mm 41-45					5
30	28	Ear: shape of ear						5
31	29	Ear: number of rows	n° 12-16
32	30	Ear: number of colors of grains (only sweet or waxy)
33	31	Grain: intensity of yellow (only sweet)
34	32	Grain: lenght (only sweet)
35	33	Grain: width (only sweet)
36	34	Ear: type of grain			2
37	35	Ear: narrowing of the upper part of thegrain (only sweet)
38	36	Ear: color of the tip of grain				3							10
39	37	Ear: color of the dorsal side of grain (only sweet)
40	38	Shape of popped kernel (only pop-corn)
41	39	Ear: anthocyanin pigmentation of the glumes of cob		1
		Physiological maturity	1446 GDD

## Sheet: Va222
UPOV	CPVO TP/2/3	CHARACTER	MEASURE	EVALUATION
1	1	First leaf: anthocyanin coloration of sheath				3		5		7
2	2	First leaf: apex shape					4
3	3	Leaves: green intensity			2
5	4	Leaf: angle between leaf and stem	+/-50°					5
6	5	Leaf: attitude of leaf						5
8	6	Tassel: time of male flowering	618 GDD
9	7	Tassel: anthocyanin coloration of ring of the glume		1		3
10	8	Tassel: anthocyanin coloration of the glumes		1
11	9	Tassel: anthocyanin coloration of the anthers		1		3
12	10	Tassel: angle between main axis and lateral branches	+/-50°-75°					5		7
13	11	Tassel: attitude of lateral branches				3		5		7
14	12	Tassel: number of lateral branches	n° 7->16					5		7		9
15	13	Ear: silking time	692 GDD
16	14	Ear: anthocyanin coloration of the silks		1
17	15	Stem: anthocyanin coloration of secondary roots		1
18	16	Tassel: density of main axis				3		5
19	17	Leaf: anthocyanin coloration of sheat		1
20	18	Stem: anthocyanin pigmentation of internodes				3
21	19	Tassel: length of main axis above lowest side branch	cm 31-50					5		7
22	20	Tassel: length of main axis above highest side branch	cm 10-40			3		5		7
23	21	Tassel: length of lowest lateral branch	cm 18-27			3		5		7
24.2	22.2	Plant: height (tassel included)	cm 210
24.2.1	#	Plant: ear height (upper-ear)	cm 74
25	23	Plant: height of ear relative to plant length	<40%	1
26	24	Leaf: width of blade (leaf of the highest ear)	cm <9	1
27	25	Ear: length of peduncle				3
28	26	Ear: length of ear	cm 15-18			3
29	27	Ear: diameter of ear (midway)	mm 46-50							7
30	28	Ear: shape of ear						5
31	29	Ear: number of rows	n° 16-22
32	30	Ear: number of colors of grains (only sweet or waxy)
33	31	Grain: intensity of yellow (only sweet)
34	32	Grain: lenght (only sweet)
35	33	Grain: width (only sweet)
36	34	Ear: type of grain			2
37	35	Ear: narrowing of the upper part of thegrain (only sweet)
38	36	Ear: color of the tip of grain				3	4
39	37	Ear: color of the dorsal side of grain (only sweet)
40	38	Shape of popped kernel (only pop-corn)
41	39	Ear: anthocyanin pigmentation of the glumes of cob		1
		Physiological maturity	1430 GDD

## Sheet: Va223
UPOV	CPVO TP/2/3	CHARACTER	MEASURE	EVALUATION
1	1	First leaf: anthocyanin coloration of sheath				3		5		7
2	2	First leaf: apex shape					4
3	3	Leaves: green intensity			2
5	4	Leaf: angle between leaf and stem	+/-5°->90°	1		3		5		7		9
6	5	Leaf: attitude of leaf		1		3		5		7		9
8	6	Tassel: time of male flowering	646 GDD
9	7	Tassel: anthocyanin coloration of ring of the glume		1				5
10	8	Tassel: anthocyanin coloration of the glumes		1
11	9	Tassel: anthocyanin coloration of the anthers		1				5
12	10	Tassel: angle between main axis and lateral branches	+/-50°-75°					5		7
13	11	Tassel: attitude of lateral branches						5		7
14	12	Tassel: number of lateral branches	n° 11->16							7		9
15	13	Ear: silking time	692 GDD
16	14	Ear: anthocyanin coloration of the silks		1
17	15	Stem: anthocyanin coloration of secondary roots		1		3
18	16	Tassel: density of main axis						5
19	17	Leaf: anthocyanin coloration of sheat		1
20	18	Stem: anthocyanin pigmentation of internodes		1
21	19	Tassel: length of main axis above lowest side branch	cm 20-40			3		5
22	20	Tassel: length of main axis above highest side branch	cm 10-40			3		5		7
23	21	Tassel: length of lowest lateral branch	cm <18-27	1		3		5		7
24.2	22.2	Plant: height (tassel included)	cm 207
24.2.1	#	Plant: ear height (upper-ear)	cm 86
25	23	Plant: height of ear relative to plant length	40-45%
26	24	Leaf: width of blade (leaf of the highest ear)	cm <9	1
27	25	Ear: length of peduncle				3
28	26	Ear: length of ear	cm 15-18			3
29	27	Ear: diameter of ear (midway)	mm 41-45					5
30	28	Ear: shape of ear						5
31	29	Ear: number of rows	n° 8-14
32	30	Ear: number of colors of grains (only sweet or waxy)
33	31	Grain: intensity of yellow (only sweet)
34	32	Grain: lenght (only sweet)
35	33	Grain: width (only sweet)
36	34	Ear: type of grain		1
37	35	Ear: narrowing of the upper part of thegrain (only sweet)
38	36	Ear: color of the tip of grain					4
39	37	Ear: color of the dorsal side of grain (only sweet)
40	38	Shape of popped kernel (only pop-corn)
41	39	Ear: anthocyanin pigmentation of the glumes of cob		1
		Physiological maturity	1446 GDD

## Sheet: Va224
UPOV	CPVO TP/2/3	CHARACTER	MEASURE	EVALUATION
1	1	First leaf: anthocyanin coloration of sheath				3		5		7
2	2	First leaf: apex shape					4
3	3	Leaves: green intensity			2
5	4	Leaf: angle between leaf and stem	+/-50°					5
6	5	Leaf: attitude of leaf						5
8	6	Tassel: time of male flowering	646 GDD
9	7	Tassel: anthocyanin coloration of ring of the glume		1		3
10	8	Tassel: anthocyanin coloration of the glumes		1
11	9	Tassel: anthocyanin coloration of the anthers		1		3
12	10	Tassel: angle between main axis and lateral branches	+/-25°-50°			3		5
13	11	Tassel: attitude of lateral branches		1		3
14	12	Tassel: number of lateral branches	n° 11->16							7		9
15	13	Ear: silking time	692 GDD
16	14	Ear: anthocyanin coloration of the silks				3
17	15	Stem: anthocyanin coloration of secondary roots				3
18	16	Tassel: density of main axis				3		5
19	17	Leaf: anthocyanin coloration of sheat		1
20	18	Stem: anthocyanin pigmentation of internodes		1
21	19	Tassel: length of main axis above lowest side branch	cm 20-50			3		5		7
22	20	Tassel: length of main axis above highest side branch	cm 10-30			3		5
23	21	Tassel: length of lowest lateral branch	cm <18->28	1		3		5		7		9
24.2	22.2	Plant: height (tassel included)	cm 205
24.2.1	#	Plant: ear height (upper-ear)	cm 72
25	23	Plant: height of ear relative to plant length	<40%	1
26	24	Leaf: width of blade (leaf of the highest ear)	cm <9	1
27	25	Ear: length of peduncle		1
28	26	Ear: length of ear	cm <15	1
29	27	Ear: diameter of ear (midway)	mm 41-45					5
30	28	Ear: shape of ear				3		5
31	29	Ear: number of rows	n° 10-14
32	30	Ear: number of colors of grains (only sweet or waxy)
33	31	Grain: intensity of yellow (only sweet)
34	32	Grain: lenght (only sweet)
35	33	Grain: width (only sweet)
36	34	Ear: type of grain		1
37	35	Ear: narrowing of the upper part of thegrain (only sweet)
38	36	Ear: color of the tip of grain					4
39	37	Ear: color of the dorsal side of grain (only sweet)
40	38	Shape of popped kernel (only pop-corn)
41	39	Ear: anthocyanin pigmentation of the glumes of cob		1
		Physiological maturity	1317 GDD

## Sheet: Va225
UPOV	CPVO TP/2/3	CHARACTER	MEASURE	EVALUATION
1	1	First leaf: anthocyanin coloration of sheath				3		5		7
2	2	First leaf: apex shape					4
3	3	Leaves: green intensity			2
5	4	Leaf: angle between leaf and stem	+/-50°					5
6	5	Leaf: attitude of leaf						5
8	6	Tassel: time of male flowering	632 GDD
9	7	Tassel: anthocyanin coloration of ring of the glume				3
10	8	Tassel: anthocyanin coloration of the glumes		1		3		5
11	9	Tassel: anthocyanin coloration of the anthers		1		3
12	10	Tassel: angle between main axis and lateral branches	+/-50°					5
13	11	Tassel: attitude of lateral branches		1		3
14	12	Tassel: number of lateral branches	n° >16									9
15	13	Ear: silking time	677 GDD
16	14	Ear: anthocyanin coloration of the silks				3
17	15	Stem: anthocyanin coloration of secondary roots		1		3
18	16	Tassel: density of main axis						5		7
19	17	Leaf: anthocyanin coloration of sheat		1		3
20	18	Stem: anthocyanin pigmentation of internodes		1		3
21	19	Tassel: length of main axis above lowest side branch	cm 20-50			3		5		7
22	20	Tassel: length of main axis above highest side branch	cm 10-30			3		5
23	21	Tassel: length of lowest lateral branch	cm <18-24; >28	1		3		5				9
24.2	22.2	Plant: height (tassel included)	cm 195
24.2.1	#	Plant: ear height (upper-ear)	cm 85
25	23	Plant: height of ear relative to plant length	40-45%			3
26	24	Leaf: width of blade (leaf of the highest ear)	cm <9-10	1		3
27	25	Ear: length of peduncle				3
28	26	Ear: length of ear	cm 15-18			3
29	27	Ear: diameter of ear (midway)	mm 46-50							7
30	28	Ear: shape of ear						5		7
31	29	Ear: number of rows	n° 14-16
32	30	Ear: number of colors of grains (only sweet or waxy)
33	31	Grain: intensity of yellow (only sweet)
34	32	Grain: lenght (only sweet)
35	33	Grain: width (only sweet)
36	34	Ear: type of grain		1	2
37	35	Ear: narrowing of the upper part of thegrain (only sweet)
38	36	Ear: color of the tip of grain					4	5
39	37	Ear: color of the dorsal side of grain (only sweet)
40	38	Shape of popped kernel (only pop-corn)
41	39	Ear: anthocyanin pigmentation of the glumes of cob		1		3
		Physiological maturity	1430 GDD

## Sheet: Va226
UPOV	CPVO TP/2/3	CHARACTER	MEASURE	EVALUATION
1	1	First leaf: anthocyanin coloration of sheath				3		5
2	2	First leaf: apex shape					4
3	3	Leaves: green intensity			2
5	4	Leaf: angle between leaf and stem	+/-50°					5
6	5	Leaf: attitude of leaf				3		5
8	6	Tassel: time of male flowering	632 GDD
9	7	Tassel: anthocyanin coloration of ring of the glume		1
10	8	Tassel: anthocyanin coloration of the glumes		1		3
11	9	Tassel: anthocyanin coloration of the anthers				3		5
12	10	Tassel: angle between main axis and lateral branches	+/-50°					5
13	11	Tassel: attitude of lateral branches				3		5
14	12	Tassel: number of lateral branches	n° 7-10; >16					5				9
15	13	Ear: silking time	677 GDD
16	14	Ear: anthocyanin coloration of the silks				3
17	15	Stem: anthocyanin coloration of secondary roots				3
18	16	Tassel: density of main axis						5
19	17	Leaf: anthocyanin coloration of sheat		1		3		5
20	18	Stem: anthocyanin pigmentation of internodes		1		3
21	19	Tassel: length of main axis above lowest side branch	cm 30-50					5		7
22	20	Tassel: length of main axis above highest side branch	cm 10-40			3		5		7
23	21	Tassel: length of lowest lateral branch	cm 18->28			3		5		7		9
24.2	22.2	Plant: height (tassel included)	cm 199
24.2.1	#	Plant: ear height (upper-ear)	cm 91
25	23	Plant: height of ear relative to plant length	40-45%			3
26	24	Leaf: width of blade (leaf of the highest ear)	cm <9-10	1		3
27	25	Ear: length of peduncle		1
28	26	Ear: length of ear	cm 15-18			3
29	27	Ear: diameter of ear (midway)	mm 41-45					5
30	28	Ear: shape of ear						5
31	29	Ear: number of rows	n° 10-16
32	30	Ear: number of colors of grains (only sweet or waxy)
33	31	Grain: intensity of yellow (only sweet)
34	32	Grain: lenght (only sweet)
35	33	Grain: width (only sweet)
36	34	Ear: type of grain			2
37	35	Ear: narrowing of the upper part of thegrain (only sweet)
38	36	Ear: color of the tip of grain					4
39	37	Ear: color of the dorsal side of grain (only sweet)
40	38	Shape of popped kernel (only pop-corn)
41	39	Ear: anthocyanin pigmentation of the glumes of cob		1		3
		Physiological maturity	1398 GDD

## Sheet: Va227
UPOV	CPVO TP/2/3	CHARACTER	MEASURE	EVALUATION
1	1	First leaf: anthocyanin coloration of sheath				3		5		7
2	2	First leaf: apex shape					4
3	3	Leaves: green intensity			2
5	4	Leaf: angle between leaf and stem	+/-50°					5
6	5	Leaf: attitude of leaf				3
8	6	Tassel: time of male flowering	677 GDD
9	7	Tassel: anthocyanin coloration of ring of the glume		1
10	8	Tassel: anthocyanin coloration of the glumes		1		3
11	9	Tassel: anthocyanin coloration of the anthers		1		3
12	10	Tassel: angle between main axis and lateral branches	+/-50°					5
13	11	Tassel: attitude of lateral branches				3		5
14	12	Tassel: number of lateral branches	n° >16									9
15	13	Ear: silking time	739 GDD
16	14	Ear: anthocyanin coloration of the silks		1		3
17	15	Stem: anthocyanin coloration of secondary roots				3		5
18	16	Tassel: density of main axis						5		7
19	17	Leaf: anthocyanin coloration of sheat		1
20	18	Stem: anthocyanin pigmentation of internodes				3
21	19	Tassel: length of main axis above lowest side branch	cm 20-50			3		5		7
22	20	Tassel: length of main axis above highest side branch	cm 10-30			3		5
23	21	Tassel: length of lowest lateral branch	cm <18->28	1		3		5		7		9
24.2	22.2	Plant: height (tassel included)	cm 227
24.2.1	#	Plant: ear height (upper-ear)	cm 95
25	23	Plant: height of ear relative to plant length	40-45%			3
26	24	Leaf: width of blade (leaf of the highest ear)	cm 9-13			3		5		7
27	25	Ear: length of peduncle				3
28	26	Ear: length of ear	cm 15-18			3
29	27	Ear: diameter of ear (midway)	mm 46-50							7
30	28	Ear: shape of ear				3		5
31	29	Ear: number of rows	n° 12-14
32	30	Ear: number of colors of grains (only sweet or waxy)
33	31	Grain: intensity of yellow (only sweet)
34	32	Grain: lenght (only sweet)
35	33	Grain: width (only sweet)
36	34	Ear: type of grain			2
37	35	Ear: narrowing of the upper part of thegrain (only sweet)
38	36	Ear: color of the tip of grain					4
39	37	Ear: color of the dorsal side of grain (only sweet)
40	38	Shape of popped kernel (only pop-corn)
41	39	Ear: anthocyanin pigmentation of the glumes of cob		1
		Physiological maturity	1430 GDD

## Sheet: Va228
UPOV	CPVO TP/2/3	CHARACTER	MEASURE	EVALUATION
1	1	First leaf: anthocyanin coloration of sheath				3		5
2	2	First leaf: apex shape					4
3	3	Leaves: green intensity			2
5	4	Leaf: angle between leaf and stem	+/-50°					5
6	5	Leaf: attitude of leaf				3
8	6	Tassel: time of male flowering	618 GDD
9	7	Tassel: anthocyanin coloration of ring of the glume		1
10	8	Tassel: anthocyanin coloration of the glumes		1		3
11	9	Tassel: anthocyanin coloration of the anthers		1				5
12	10	Tassel: angle between main axis and lateral branches	+/-25°-50°			3		5
13	11	Tassel: attitude of lateral branches		1		3
14	12	Tassel: number of lateral branches	n° >16									9
15	13	Ear: silking time	662 GDD
16	14	Ear: anthocyanin coloration of the silks		1
17	15	Stem: anthocyanin coloration of secondary roots		1
18	16	Tassel: density of main axis						5
19	17	Leaf: anthocyanin coloration of sheat		1		3
20	18	Stem: anthocyanin pigmentation of internodes				3
21	19	Tassel: length of main axis above lowest side branch	cm 31->50					5		7		9
22	20	Tassel: length of main axis above highest side branch	cm 10-40			3		5		7
23	21	Tassel: length of lowest lateral branch	cm 18-24; >28			3		5				9
24.2	22.2	Plant: height (tassel included)	cm 238
24.2.1	#	Plant: ear height (upper-ear)	cm 81
25	23	Plant: height of ear relative to plant length	<40%	1
26	24	Leaf: width of blade (leaf of the highest ear)	cm <9-10	1		3
27	25	Ear: length of peduncle				3
28	26	Ear: length of ear	cm 15-18			3
29	27	Ear: diameter of ear (midway)	mm 41-45					5
30	28	Ear: shape of ear						5
31	29	Ear: number of rows	n° 10-12
32	30	Ear: number of colors of grains (only sweet or waxy)
33	31	Grain: intensity of yellow (only sweet)
34	32	Grain: lenght (only sweet)
35	33	Grain: width (only sweet)
36	34	Ear: type of grain				3
37	35	Ear: narrowing of the upper part of thegrain (only sweet)
38	36	Ear: color of the tip of grain				3
39	37	Ear: color of the dorsal side of grain (only sweet)
40	38	Shape of popped kernel (only pop-corn)
41	39	Ear: anthocyanin pigmentation of the glumes of cob		1
		Physiological maturity	1430 GDD

[truncated: 3 more sheets: Va229, Va230,  Va231]
