# Supplementary material for: Morphological and Genetic Characterization of Maize Landraces Adapted to Marginal Hills in North-West Italy
Source: Plants (Basel). 2024 Apr 5;13(7):1030. doi: 10.3390/plants13071030 (PMC11013090; doi:10.3390/plants13071030)
Supplement: Supplementary file 1 [file plants-13-01030-s001.zip › Di Pasquale et al_Supplementary Table S1.xlsx]

## Sheet: Table S1
Table S1. Allele dataset of all 820 maize individuals analyzed in this study.
Sample	Pop	phi127		phi076		phi031		umc1075		phi084		umc1327		umc1786		p-bnlg176		umc1941		umc1401
1	Va219_Nostrano_o_Locale	107	107	157	157	194	224	130	130	162	162	68	76	134	134	112	112	94	103	151	153
2	Va219_Nostrano_o_Locale	107	120	169	169	220	220	130	130	162	162	68	76	134	134	112	112	94	94	128	151
3	Va219_Nostrano_o_Locale	107	107	163	169	227	227	130	130	162	162	76	76	134	134	112	112	94	94	128	128
4	Va219_Nostrano_o_Locale	107	120	169	169	224	224	130	142	159	159	68	76	136	136	112	112	94	100	153	153
5	Va219_Nostrano_o_Locale	118	120	157	169	187	187	142	142	159	162	68	68	134	134	112	142	0	0	153	153
6	Va219_Nostrano_o_Locale	118	120	169	169	187	194	130	142	159	159	76	76	134	134	112	112	108	108	153	153
7	Va219_Nostrano_o_Locale	107	120	157	169	0	0	142	142	159	162	76	76	134	134	112	112	108	108	153	153
8	Va219_Nostrano_o_Locale	107	107	163	163	187	224	130	130	162	162	76	76	134	134	112	112	94	100	128	128
9	Va219_Nostrano_o_Locale	107	107	163	169	190	227	130	132	162	162	68	76	134	134	112	142	94	103	128	151
10	Va219_Nostrano_o_Locale	107	120	169	169	190	224	130	130	162	162	68	76	134	134	112	144	94	103	128	153
11	Va219_Nostrano_o_Locale	107	107	169	169	227	227	130	142	162	162	68	76	132	132	0	0	94	100	128	151
12	Va219_Nostrano_o_Locale	107	107	163	163	224	224	130	132	162	162	76	76	132	132	112	144	94	100	128	153
13	Va219_Nostrano_o_Locale	107	107	163	169	227	227	132	142	159	162	76	76	134	134	112	112	94	103	128	153
14	Va219_Nostrano_o_Locale	107	107	169	169	190	190	130	142	159	159	68	76	134	134	112	112	94	100	128	151
15	Va219_Nostrano_o_Locale	0	0	163	169	187	194	130	140	159	162	76	76	134	134	142	144	94	100	128	153
16	Va219_Nostrano_o_Locale	107	120	157	169	187	194	132	144	159	162	76	76	134	141	112	144	94	100	128	153
17	Va219_Nostrano_o_Locale	107	120	157	169	224	224	130	142	159	159	76	76	134	134	112	112	94	94	128	128
18	Va219_Nostrano_o_Locale	107	120	169	169	220	224	132	142	159	162	68	76	134	134	112	112	94	94	128	151
19	Va219_Nostrano_o_Locale	107	120	157	169	187	227	130	142	162	162	68	76	134	134	112	142	94	100	128	151
20	Va219_Nostrano_o_Locale	107	120	157	169	190	224	130	142	159	162	76	76	134	134	112	112	94	94	128	128
21	Va219_Nostrano_o_Locale	107	120	169	169	224	227	130	142	162	162	70	76	124	134	112	112	94	94	128	128
22	Va219_Nostrano_o_Locale	107	120	157	169	190	220	130	142	159	162	68	76	134	134	112	142	94	100	128	151
23	Va219_Nostrano_o_Locale	107	120	157	169	194	220	130	142	162	162	68	76	134	134	112	112	94	94	128	153
24	Va219_Nostrano_o_Locale	120	120	169	169	224	224	130	130	162	162	68	76	134	134	112	112	100	103	128	151
25	Va219_Nostrano_o_Locale	107	107	169	169	190	227	130	142	162	162	68	68	134	134	112	112	100	108	128	128
26	Va219_Nostrano_o_Locale	107	120	157	169	220	224	130	142	162	162	76	76	134	134	112	142	94	100	128	153
27	Va219_Nostrano_o_Locale	107	107	169	169	190	220	142	142	0	0	68	76	134	134	112	112	94	94	128	128
28	Va219_Nostrano_o_Locale	107	118	157	169	190	224	130	142	159	162	76	76	134	134	112	112	94	94	128	153
29	Va219_Nostrano_o_Locale	107	107	157	163	220	224	130	130	162	162	68	76	134	134	112	112	94	94	128	151
30	Va219_Nostrano_o_Locale	107	107	157	163	224	224	130	130	159	162	68	76	134	134	112	142	94	100	128	151
31	Va219_Nostrano_o_Locale	107	107	157	169	224	227	142	142	0	0	76	76	0	0	112	142	94	94	128	128
32	Va219_Nostrano_o_Locale	107	120	157	169	190	220	130	142	159	162	68	76	134	134	112	112	94	103	128	151
33	Va219_Nostrano_o_Locale	107	118	169	169	190	224	130	142	159	162	68	76	0	0	112	112	100	103	128	153
34	Va219_Nostrano_o_Locale	107	107	157	169	227	227	130	142	162	162	76	76	134	134	142	142	100	103	151	153
35	Va219_Nostrano_o_Locale	107	120	163	169	224	224	130	142	162	162	68	76	134	134	112	144	100	103	128	153
36	Va219_Nostrano_o_Locale	107	107	163	169	187	227	132	144	159	162	76	76	134	134	112	112	94	94	128	151
37	Va219_Nostrano_o_Locale	107	120	157	169	190	224	130	142	162	162	68	76	134	134	112	112	94	103	128	128
38	Va219_Nostrano_o_Locale	118	118	157	169	220	224	130	142	159	159	68	70	134	134	112	112	94	100	128	151
39	Va219_Nostrano_o_Locale	118	118	157	163	190	224	130	142	159	162	70	76	134	134	112	112	94	100	128	128
40	Va219_Nostrano_o_Locale	107	107	163	163	187	224	130	130	149	162	70	76	134	134	112	112	94	94	128	128
41	Va219_Nostrano_o_Locale	107	107	157	169	220	227	130	142	159	159	68	70	134	134	112	112	94	100	128	128
42	Va219_Nostrano_o_Locale	107	107	157	163	220	227	130	142	149	162	72	76	134	134	112	142	94	94	128	151
43	Va219_Nostrano_o_Locale	107	120	157	169	190	224	130	130	159	159	68	76	134	134	112	142	0	0	128	128
44	Va219_Nostrano_o_Locale	107	120	169	169	224	227	130	132	159	159	76	76	134	134	112	112	94	103	151	153
45	Va219_Nostrano_o_Locale	107	107	169	169	187	190	130	132	162	162	76	76	134	134	112	142	94	100	128	151
46	Va219_Nostrano_o_Locale	107	120	157	169	220	224	130	132	162	162	76	76	134	134	112	112	94	94	128	128
47	Va219_Nostrano_o_Locale	107	107	157	169	190	224	130	132	162	162	68	76	134	134	112	142	94	94	128	128
48	Va219_Nostrano_o_Locale	0	0	163	169	220	220	130	132	162	162	76	76	134	134	112	142	94	94	151	151
49	Va219_Nostrano_o_Locale	107	107	157	163	227	227	130	130	162	162	68	76	134	134	112	142	0	0	128	151
50	Va219_Nostrano_o_Locale	107	120	157	163	220	220	130	130	159	162	68	76	134	134	112	112	94	94	128	151
51	Va219_Nostrano_o_Locale	107	120	169	169	224	224	130	132	162	162	76	76	134	134	112	144	103	108	128	128
52	Va219_Nostrano_o_Locale	107	118	157	169	220	220	130	142	159	159	68	76	0	0	142	142	100	100	151	153
53	Va219_Nostrano_o_Locale	107	120	157	169	187	227	130	132	159	162	76	76	134	134	112	112	94	94	151	153
54	Va219_Nostrano_o_Locale	120	120	163	169	187	190	130	130	162	162	72	68	134	134	112	112	94	103	128	151
55	Va219_Nostrano_o_Locale	107	120	163	169	190	224	130	130	159	162	68	76	134	134	112	112	94	94	128	151
56	Va219_Nostrano_o_Locale	0	0	163	163	190	194	132	142	159	162	76	76	134	134	112	112	94	103	128	151
57	Va219_Nostrano_o_Locale	107	107	169	169	190	220	130	142	159	159	68	76	134	134	112	112	94	94	128	128
58	Va219_Nostrano_o_Locale	107	120	169	169	194	224	130	132	159	162	76	76	134	134	112	144	94	103	128	128
59	Va219_Nostrano_o_Locale	107	107	169	169	187	190	132	142	159	162	70	76	134	134	112	112	94	94	128	151
60	Va219_Nostrano_o_Locale	107	120	157	169	190	224	130	130	159	162	76	76	134	134	112	142	94	100	128	128
61	Va219_Nostrano_o_Locale	107	120	163	169	190	224	130	132	162	162	68	76	0	0	112	112	94	94	128	128
62	Va219_Nostrano_o_Locale	107	120	169	169	187	220	130	142	162	162	70	76	134	134	112	112	94	103	128	151
63	Va219_Nostrano_o_Locale	107	107	169	169	227	227	132	142	159	159	76	76	134	134	112	112	94	94	128	128
64	Va219_Nostrano_o_Locale	107	120	157	157	187	187	130	142	162	162	76	76	134	134	112	112	94	94	128	151
65	Va219_Nostrano_o_Locale	107	107	157	157	224	224	130	142	162	162	76	76	134	134	112	112	94	100	128	151
66	Va219_Nostrano_o_Locale	107	107	169	169	190	224	130	130	162	162	68	76	134	134	112	112	94	100	128	151
67	Va219_Nostrano_o_Locale	107	120	169	169	190	224	130	132	0	0	68	82	134	134	112	142	100	108	128	153
68	Va219_Nostrano_o_Locale	107	107	163	163	0	0	142	142	162	162	76	76	134	134	112	112	100	108	128	128
69	Va219_Nostrano_o_Locale	107	120	169	169	190	224	130	142	159	162	76	76	134	134	112	112	94	100	128	128
70	Va219_Nostrano_o_Locale	107	107	169	169	0	0	130	132	159	162	68	76	134	134	142	142	100	103	128	153
71	Va220W_Cinquantino_Bianco	107	107	163	169	0	0	142	142	162	162	76	76	134	134	112	144	100	100	153	153
72	Va220W_Cinquantino_Bianco	107	107	163	169	224	224	130	130	162	162	76	76	134	134	112	112	100	100	128	151
73	Va220W_Cinquantino_Bianco	107	120	163	169	224	224	130	132	162	162	76	76	134	139	112	144	100	100	128	151
74	Va220W_Cinquantino_Bianco	107	120	163	169	224	224	130	132	162	162	76	76	134	134	112	112	100	100	151	153
75	Va220W_Cinquantino_Bianco	107	120	169	169	224	227	130	130	162	162	76	76	134	139	112	144	100	100	128	128
76	Va220W_Cinquantino_Bianco	107	120	153	169	224	224	132	132	162	162	76	76	134	134	144	144	100	100	153	153
77	Va220W_Cinquantino_Bianco	107	120	169	169	224	224	130	132	159	162	76	76	139	139	144	144	100	100	151	153
78	Va220W_Cinquantino_Bianco	107	120	163	169	224	224	132	132	159	162	76	76	134	134	0	0	100	100	128	151
79	Va220W_Cinquantino_Bianco	107	120	163	169	224	227	130	130	162	162	76	76	134	134	144	144	94	100	128	151
80	Va220W_Cinquantino_Bianco	107	120	163	169	224	224	132	132	162	162	76	76	134	139	112	144	94	100	153	153
81	Va220W_Cinquantino_Bianco	107	120	163	169	224	224	132	142	162	162	76	76	139	139	112	144	94	100	151	153
82	Va220W_Cinquantino_Bianco	107	120	169	169	224	224	130	132	162	162	72	76	0	0	112	112	94	100	153	153
83	Va220W_Cinquantino_Bianco	107	120	163	169	194	224	130	142	162	162	76	76	139	139	112	144	100	100	151	151
84	Va220W_Cinquantino_Bianco	107	120	169	169	224	224	132	142	162	162	76	76	0	0	112	144	100	100	128	153
85	Va220W_Cinquantino_Bianco	107	107	169	169	224	227	132	142	159	162	76	76	134	139	112	144	100	100	128	151
86	Va220W_Cinquantino_Bianco	107	120	169	169	224	224	130	132	162	162	76	76	139	139	0	0	100	100	153	153
87	Va220W_Cinquantino_Bianco	107	120	169	169	224	224	132	142	162	162	76	76	139	139	144	144	94	100	153	153
88	Va220W_Cinquantino_Bianco	107	120	163	169	224	227	130	132	162	162	76	76	134	134	112	144	100	100	128	153
89	Va220W_Cinquantino_Bianco	107	120	163	169	224	224	130	132	162	162	76	76	134	139	112	144	100	100	128	153
90	Va220W_Cinquantino_Bianco	107	120	163	169	224	227	130	132	162	162	76	76	134	139	112	112	100	100	151	153
91	Va220W_Cinquantino_Bianco	107	120	169	169	224	224	142	142	162	162	76	76	139	139	112	144	100	100	151	153
92	Va220W_Cinquantino_Bianco	107	107	169	169	224	224	130	142	159	162	76	76	139	139	112	144	100	100	0	0
93	Va220W_Cinquantino_Bianco	107	107	163	169	224	224	142	142	162	162	76	76	0	0	112	112	100	100	151	151
94	Va220W_Cinquantino_Bianco	107	120	169	169	224	224	130	132	162	162	76	76	139	139	0	0	100	100	153	153
95	Va220W_Cinquantino_Bianco	107	107	169	169	227	227	132	142	162	162	76	76	130	139	144	144	100	100	151	153
96	Va220W_Cinquantino_Bianco	107	107	163	169	224	224	130	142	162	162	76	76	134	134	112	144	100	100	151	153
97	Va220W_Cinquantino_Bianco	107	107	163	169	224	224	130	142	162	162	76	76	134	139	112	112	100	100	128	151
98	Va220W_Cinquantino_Bianco	107	120	163	169	224	224	130	132	162	162	76	76	0	0	112	112	94	100	153	153
99	Va220W_Cinquantino_Bianco	107	107	169	169	224	224	132	142	162	162	76	76	134	139	112	144	100	100	151	151
100	Va220W_Cinquantino_Bianco	107	107	157	169	224	227	130	132	162	162	76	76	139	139	112	144	100	100	128	153
101	Va220W_Cinquantino_Bianco	107	107	163	169	224	224	132	142	162	162	76	76	139	139	112	144	100	100	151	153
102	Va220W_Cinquantino_Bianco	107	107	169	169	224	224	130	132	159	162	76	76	0	0	112	112	94	100	151	153
103	Va220W_Cinquantino_Bianco	107	107	169	169	224	224	132	142	162	162	76	76	139	139	0	0	108	108	153	153
104	Va220W_Cinquantino_Bianco	107	120	163	169	224	224	132	142	162	162	76	76	139	139	112	112	100	100	151	153
105	Va220W_Cinquantino_Bianco	107	120	169	169	224	224	132	132	162	162	76	76	139	139	0	0	108	108	0	0
106	Va220W_Cinquantino_Bianco	107	120	169	169	224	224	130	132	162	162	76	76	134	139	112	144	100	100	151	153
107	Va220W_Cinquantino_Bianco	107	120	163	169	224	227	132	132	162	162	76	76	130	130	112	144	100	100	128	128
108	Va220W_Cinquantino_Bianco	107	120	163	169	224	224	132	132	159	162	76	76	134	134	112	144	94	100	153	153
109	Va220W_Cinquantino_Bianco	107	107	169	169	224	224	130	132	159	162	76	76	0	0	112	112	100	100	151	153
110	Va220W_Cinquantino_Bianco	107	107	163	169	224	224	132	142	162	162	76	76	139	139	112	144	94	100	153	153
111	Va220W_Cinquantino_Bianco	107	107	163	169	224	227	130	142	159	162	76	76	139	139	0	0	100	100	153	153
112	Va220W_Cinquantino_Bianco	107	120	169	169	224	224	130	132	162	162	76	76	132	134	112	112	100	100	151	153
113	Va220W_Cinquantino_Bianco	107	120	163	169	224	227	140	140	162	162	76	76	141	141	165	165	100	100	153	153
114	Va220W_Cinquantino_Bianco	120	120	169	169	224	224	132	132	162	162	76	76	134	134	165	165	100	100	0	0
115	Va220W_Cinquantino_Bianco	107	120	169	169	224	224	130	140	162	162	76	76	132	132	0	0	100	100	128	128
116	Va220W_Cinquantino_Bianco	100	100	157	169	224	227	142	142	162	162	76	76	0	0	112	165	100	100	153	153
117	Va220W_Cinquantino_Bianco	107	120	163	169	224	227	130	140	162	162	76	76	132	132	165	165	100	100	151	153
118	Va220W_Cinquantino_Bianco	107	107	163	169	224	224	130	130	162	162	76	76	132	132	112	165	100	100	128	151
119	Va220W_Cinquantino_Bianco	100	100	163	169	224	224	132	142	162	162	76	76	134	134	112	144	100	100	153	153
120	Va220W_Cinquantino_Bianco	120	120	169	169	224	224	132	140	162	162	76	76	134	141	165	165	100	100	128	128
121	Va220W_Cinquantino_Bianco	107	120	163	169	224	227	130	130	162	162	76	76	132	132	165	165	100	108	153	153
122	Va220W_Cinquantino_Bianco	107	107	157	169	227	227	140	140	162	162	76	76	141	141	165	165	100	100	153	153
123	Va220W_Cinquantino_Bianco	107	120	157	169	0	0	130	140	162	162	76	76	141	141	165	165	100	100	151	151
124	Va220W_Cinquantino_Bianco	107	120	157	169	224	227	142	142	162	162	76	76	0	0	112	165	94	100	128	153
125	Va220W_Cinquantino_Bianco	100	100	163	169	224	224	120	130	162	162	76	76	130	130	0	0	100	100	0	0
126	Va220W_Cinquantino_Bianco	107	107	169	169	224	224	130	130	162	162	76	76	132	132	112	112	100	100	153	153
127	Va220W_Cinquantino_Bianco	120	120	163	169	224	227	132	132	162	162	68	76	0	0	144	144	100	100	153	153
128	Va220W_Cinquantino_Bianco	107	120	169	169	227	227	130	140	162	162	76	76	130	130	144	165	100	108	128	151
129	Va220W_Cinquantino_Bianco	107	107	157	163	224	224	130	140	159	162	76	76	132	132	142	165	100	100	0	0
130	Va220W_Cinquantino_Bianco	120	120	169	169	224	224	132	132	162	162	68	76	130	130	165	165	94	100	153	153
131	Va220W_Cinquantino_Bianco	107	107	169	169	224	224	132	142	162	162	76	76	132	132	112	112	94	100	151	153
132	Va220W_Cinquantino_Bianco	107	120	157	169	224	224	142	142	162	162	76	76	0	0	165	165	100	100	153	153
133	Va220W_Cinquantino_Bianco	120	120	157	169	224	224	132	140	162	162	76	76	134	134	0	0	100	100	153	153
134	Va220W_Cinquantino_Bianco	100	100	169	169	224	227	130	130	162	162	76	76	132	134	144	165	100	100	128	153
135	Va220W_Cinquantino_Bianco	100	100	169	169	0	0	142	142	162	162	68	68	132	134	0	0	94	108	128	153
136	Va220W_Cinquantino_Bianco	107	120	157	163	224	227	130	140	162	162	76	76	132	132	112	165	100	100	128	151
137	Va220W_Cinquantino_Bianco	107	120	157	169	224	224	132	140	162	162	76	76	134	134	165	165	94	100	0	0
138	Va220W_Cinquantino_Bianco	107	120	163	169	224	227	130	132	162	162	76	76	134	134	144	165	100	100	153	153
139	Va221_Turco	107	107	157	163	224	224	142	142	162	162	76	76	134	134	144	144	94	108	151	153
140	Va221_Turco	107	120	157	169	187	190	132	132	159	162	76	82	134	134	112	142	100	100	151	151
141	Va221_Turco	107	120	157	169	190	190	130	140	159	162	76	76	132	134	112	144	94	108	153	153
142	Va221_Turco	107	107	163	169	224	224	130	132	162	162	76	76	132	134	142	144	94	108	153	153
143	Va221_Turco	107	107	157	157	224	224	142	142	162	162	76	76	141	141	112	142	94	108	153	153
144	Va221_Turco	107	107	157	157	224	224	132	140	162	162	76	82	132	132	144	144	94	94	151	153
145	Va221_Turco	107	107	157	169	187	224	132	140	162	162	76	82	134	134	112	144	100	100	153	153
146	Va221_Turco	107	120	157	157	224	224	132	140	159	159	76	76	134	134	144	144	94	100	153	153
147	Va221_Turco	107	107	157	157	224	224	132	132	159	162	68	76	134	134	112	144	94	108	128	153
148	Va221_Turco	107	107	157	163	224	224	132	136	162	162	76	82	134	134	112	144	94	108	0	0
149	Va221_Turco	107	107	157	163	0	0	132	132	162	162	76	82	141	141	142	142	94	108	153	153
150	Va221_Turco	107	118	157	157	187	224	142	142	162	162	76	82	141	141	144	144	94	100	128	153
151	Va221_Turco	100	118	157	169	224	224	142	142	162	162	76	76	141	141	142	142	94	108	153	153
152	Va221_Turco	107	107	157	169	224	224	132	142	162	162	76	82	134	141	144	144	100	108	128	153
153	Va221_Turco	107	107	157	163	187	224	132	132	162	162	82	82	134	134	112	112	94	94	153	153
154	Va221_Turco	107	107	157	169	190	224	132	142	162	162	68	76	134	134	112	144	94	108	151	153
155	Va221_Turco	107	120	157	169	190	224	132	132	159	162	68	76	134	134	142	144	100	100	153	153
156	Va221_Turco	107	120	157	169	224	224	132	132	159	162	68	76	134	134	144	144	94	100	0	0
157	Va221_Turco	107	107	157	169	224	224	132	140	162	162	68	76	130	141	142	142	0	0	153	153
158	Va221_Turco	107	120	157	169	224	224	132	132	159	162	76	82	134	134	144	144	0	0	153	153
159	Va221_Turco	107	107	157	157	187	190	142	142	162	162	76	82	134	134	112	142	100	100	0	0
160	Va221_Turco	107	107	157	169	187	190	132	142	162	162	76	76	134	141	112	142	100	100	153	153
161	Va221_Turco	107	107	157	169	227	227	132	132	162	162	68	76	132	132	144	144	94	108	153	153
162	Va221_Turco	107	120	157	169	187	224	132	132	159	162	76	82	134	134	112	142	100	100	153	153
163	Va221_Turco	107	107	157	157	190	190	136	142	162	162	76	76	141	141	142	142	94	108	128	153
164	Va221_Turco	107	107	169	169	224	224	130	130	162	162	76	76	134	134	112	142	94	108	153	153
165	Va221_Turco	107	107	157	169	224	224	136	142	159	162	76	76	0	0	144	144	94	108	153	153
166	Va221_Turco	107	120	157	169	0	0	130	132	162	162	76	82	141	141	142	144	94	108	151	153
167	Va221_Turco	100	100	157	163	187	224	132	132	159	162	68	82	134	134	112	142	94	100	153	153
168	Va221_Turco	100	100	157	163	187	190	130	132	162	162	76	76	132	134	144	144	94	100	153	153
169	Va221_Turco	107	120	157	163	224	224	130	132	162	162	76	76	134	139	144	144	94	108	153	153
170	Va221_Turco	100	100	157	169	187	187	132	140	162	162	76	82	132	134	144	144	94	108	151	151
171	Va221_Turco	107	120	157	169	190	224	132	142	162	162	76	82	132	141	142	144	94	100	151	153
172	Va221_Turco	107	120	157	169	190	224	142	142	162	162	76	76	141	141	144	144	94	100	128	153
173	Va221_Turco	107	120	157	157	224	224	130	142	162	162	76	76	130	141	142	142	100	100	153	153
174	Va221_Turco	107	120	157	163	224	224	142	142	162	162	76	76	141	141	142	144	100	108	151	153
175	Va221_Turco	107	118	157	157	187	190	142	142	159	162	76	76	141	141	144	144	94	100	151	151
176	Va221_Turco	107	107	157	169	0	0	130	130	159	162	76	82	0	0	112	144	94	100	128	153
177	Va221_Turco	107	107	157	169	187	224	132	132	162	162	68	76	130	141	144	144	0	0	151	153
178	Va221_Turco	107	120	157	163	224	224	130	142	162	162	76	82	130	141	142	144	94	108	153	153
179	Va221_Turco	107	107	157	163	190	224	132	132	162	162	68	76	132	132	142	144	94	108	153	153
180	Va221_Turco	107	120	157	169	0	0	136	136	162	162	76	76	134	141	142	142	94	108	153	153
181	Va221_Turco	107	107	157	169	187	190	132	142	162	162	68	76	134	141	112	142	100	100	128	153
182	Va221_Turco	100	100	157	157	224	224	132	140	162	162	76	82	134	141	142	144	94	94	151	151
183	Va221_Turco	107	120	157	157	190	190	130	132	159	162	76	82	132	134	144	144	94	100	0	0
184	Va221_Turco	107	120	157	169	0	0	136	136	162	162	68	76	134	141	142	144	94	108	128	153
185	Va221_Turco	107	107	157	169	190	224	130	130	159	162	76	76	134	141	144	144	94	108	153	153
186	Va221_Turco	107	120	157	169	224	224	132	132	162	162	68	76	132	132	142	142	94	94	151	153
187	Va221_Turco	107	107	157	169	190	224	132	132	159	162	76	82	134	134	144	144	100	108	153	153
188	Va221_Turco	107	120	157	169	187	187	130	130	162	162	76	82	132	134	112	142	94	108	0	0
189	Va221_Turco	107	120	169	169	224	224	132	132	162	162	68	76	0	0	144	144	0	0	153	153
190	Va221_Turco	107	107	157	163	224	224	132	132	162	162	76	82	134	134	144	144	94	108	151	151
191	Va221_Turco	107	107	157	169	190	224	132	142	162	162	68	76	0	0	142	144	94	100	153	153
192	Va221_Turco	107	107	157	169	187	190	132	142	162	162	76	82	134	141	112	144	100	100	128	153
193	Va221_Turco	107	107	157	163	190	190	132	142	162	162	76	82	134	141	144	144	100	100	153	153
194	Va221_Turco	107	120	157	169	187	187	140	140	162	162	68	76	141	141	142	144	94	108	153	153
195	Va221_Turco	107	120	157	157	190	224	132	132	162	162	76	82	141	141	112	144	100	100	153	153
196	Va221_Turco	107	107	157	169	224	224	130	142	162	162	76	76	141	141	142	142	94	100	151	153
197	Va221_Turco	107	120	157	169	224	224	130	132	159	162	76	76	132	134	112	142	94	108	153	153
198	Va221_Turco	107	120	157	169	0	0	132	142	159	162	68	76	134	134	144	165	100	108	153	153
199	Va221_Turco	107	107	169	169	190	190	130	140	162	162	68	76	132	134	144	144	94	108	151	153
200	Va221_Turco	107	107	157	169	190	224	132	142	162	162	68	76	141	141	142	144	94	108	153	153
201	Va221_Turco	107	118	157	157	190	224	140	140	162	162	68	76	132	134	144	144	94	108	151	153
202	Va221_Turco	107	107	163	169	224	224	132	142	159	162	68	76	134	134	142	144	100	108	153	153
203	Va221_Turco	107	107	163	169	187	194	130	142	162	162	76	76	132	132	142	142	94	108	153	153
204	Va221_Turco	107	107	157	169	190	224	132	140	162	162	76	76	134	134	144	144	94	108	128	153
205	Va221_Turco	107	107	157	163	190	224	142	142	162	162	76	76	141	144	144	144	94	100	151	151
206	Va221_Turco	107	120	157	169	224	224	132	142	162	162	68	76	134	134	144	144	100	108	151	153
207	Va221_Turco	107	107	157	163	190	224	132	142	162	162	76	82	134	141	144	144	94	100	153	153
208	Va221_Turco	107	107	157	169	190	224	120	130	162	162	70	76	136	136	130	142	0	0	153	153
209	Va222_Ferragostano	107	107	157	169	190	224	130	142	162	162	70	76	124	134	130	142	94	100	151	153
210	Va222_Ferragostano	120	120	169	169	190	224	130	136	0	0	98	102	130	136	130	142	92	100	151	153
211	Va222_Ferragostano	120	120	169	169	220	224	130	130	162	162	70	76	134	134	142	144	94	100	128	128
212	Va222_Ferragostano	100	111	0	0	190	190	132	142	162	162	70	76	134	134	142	142	92	100	128	151
213	Va222_Ferragostano	107	107	169	169	190	224	122	132	162	162	76	82	136	136	130	142	94	100	151	153
214	Va222_Ferragostano	107	120	169	169	190	220	122	132	149	162	70	76	124	134	142	144	94	94	151	151
215	Va222_Ferragostano	107	107	169	169	190	220	132	142	0	0	70	76	128	139	130	142	100	100	151	151
216	Va222_Ferragostano	107	120	169	169	190	220	122	132	162	162	76	82	134	139	142	144	94	94	128	151
217	Va222_Ferragostano	120	120	169	169	190	224	142	142	162	162	76	82	134	139	130	142	100	100	128	153
218	Va222_Ferragostano	120	120	169	169	224	224	132	132	159	162	70	76	134	134	130	142	92	100	128	153
219	Va222_Ferragostano	120	120	163	169	190	224	132	140	159	159	76	82	136	136	130	142	100	100	153	153
220	Va222_Ferragostano	107	120	169	169	190	224	132	132	159	162	70	76	124	134	130	142	92	100	128	153
221	Va222_Ferragostano	107	107	163	169	190	224	132	142	162	162	76	82	128	139	144	144	100	108	153	153
222	Va222_Ferragostano	107	120	169	169	190	224	122	132	162	162	76	76	136	136	142	142	94	100	128	153
223	Va222_Ferragostano	107	120	169	169	190	220	130	132	159	162	70	76	136	136	130	142	94	94	153	153
224	Va222_Ferragostano	120	120	169	169	190	224	130	132	149	162	70	76	136	136	130	142	92	100	128	128
225	Va222_Ferragostano	107	120	169	169	190	190	122	132	162	169	82	82	124	134	130	142	92	100	153	153
226	Va222_Ferragostano	107	120	169	169	190	190	132	142	162	162	76	82	134	134	142	144	94	100	128	151
227	Va222_Ferragostano	107	120	169	169	190	190	132	132	162	162	76	82	134	139	142	144	94	94	151	151
228	Va222_Ferragostano	120	120	169	169	224	224	0	0	159	162	70	76	134	134	130	142	94	100	151	153
229	Va222_Ferragostano	107	107	157	157	190	224	130	142	162	162	70	76	136	136	0	0	94	100	151	153
230	Va222_Ferragostano	120	120	0	0	190	224	132	142	159	162	70	76	124	134	142	142	92	100	128	128
231	Va222_Ferragostano	107	107	163	169	190	224	132	142	162	162	70	76	139	139	112	144	100	100	128	153
232	Va222_Ferragostano	107	107	163	169	224	224	130	142	162	162	70	76	139	139	132	144	100	100	153	153
233	Va222_Ferragostano	120	120	169	169	224	224	118	118	162	162	70	76	124	134	130	142	100	100	153	153
234	Va222_Ferragostano	120	120	157	169	190	190	132	132	162	162	76	82	134	136	130	142	94	100	153	153
235	Va222_Ferragostano	107	120	169	169	190	224	130	140	159	162	70	76	134	134	142	142	94	100	128	128
236	Va222_Ferragostano	100	118	163	169	190	224	142	142	159	162	70	76	136	139	142	142	100	100	153	153
237	Va222_Ferragostano	107	120	169	169	190	190	132	140	149	162	70	76	134	139	130	142	94	100	128	151
238	Va222_Ferragostano	107	120	157	169	190	224	132	140	162	162	76	82	136	136	130	142	94	100	153	153
239	Va222_Ferragostano	107	107	157	163	190	224	130	130	162	162	70	76	139	139	142	144	94	100	153	153
240	Va222_Ferragostano	120	120	169	169	224	224	140	140	159	162	76	82	136	139	132	142	92	100	128	153
241	Va222_Ferragostano	100	107	157	169	190	190	142	142	149	162	70	76	136	136	130	142	94	94	151	151
242	Va222_Ferragostano	111	120	169	169	190	224	130	142	159	162	76	82	134	139	130	142	92	92	151	153
243	Va222_Ferragostano	107	120	157	169	224	227	142	142	149	162	70	76	136	139	142	144	92	100	128	128
244	Va222_Ferragostano	107	120	169	169	190	224	132	140	162	162	76	82	134	139	142	144	94	100	128	153
245	Va222_Ferragostano	107	107	163	169	224	224	122	142	162	162	76	82	139	139	142	144	92	100	153	153
246	Va222_Ferragostano	120	120	157	169	190	190	140	140	159	162	76	82	132	144	130	142	94	100	128	153
247	Va222_Ferragostano	120	120	169	169	190	224	140	140	159	162	76	82	134	139	130	142	92	100	128	128
248	Va222_Ferragostano	107	107	157	157	224	224	142	142	162	162	76	76	136	136	132	144	94	100	151	151
249	Va222_Ferragostano	120	120	169	169	190	220	130	142	162	162	76	76	134	134	142	144	94	100	128	128
250	Va222_Ferragostano	120	120	169	169	224	224	130	130	162	162	76	82	139	139	130	142	92	100	128	153
251	Va222_Ferragostano	107	107	169	169	190	190	140	140	159	162	76	76	136	136	130	142	94	100	151	153
252	Va222_Ferragostano	120	120	169	169	187	224	132	142	162	162	76	82	134	139	130	142	0	0	153	153
253	Va222_Ferragostano	107	107	157	169	190	190	142	142	159	162	76	82	134	139	132	144	94	100	153	153
254	Va222_Ferragostano	100	100	169	169	190	190	130	142	162	162	76	76	134	134	142	144	94	100	128	153
255	Va222_Ferragostano	107	120	169	169	190	190	0	0	162	162	76	82	134	139	130	142	94	94	128	151
256	Va222_Ferragostano	120	120	169	169	190	224	130	140	159	162	76	82	134	134	130	142	94	100	153	153
257	Va222_Ferragostano	107	120	169	169	224	224	140	140	159	162	76	76	136	136	142	142	94	100	128	153
258	Va222_Ferragostano	107	120	169	169	224	224	132	132	162	162	76	76	141	141	130	142	94	94	128	153
259	Va222_Ferragostano	107	120	169	169	224	224	130	142	162	162	76	76	136	139	130	142	92	100	128	128
260	Va222_Ferragostano	111	120	157	169	190	224	130	142	159	162	70	76	124	134	130	142	92	100	151	153
261	Va222_Ferragostano	107	120	169	169	224	224	130	142	162	162	76	82	134	139	142	142	0	0	128	128
262	Va222_Ferragostano	107	107	169	169	190	224	136	142	149	149	68	68	130	136	130	142	108	108	128	151
263	Va222_Ferragostano	107	107	163	169	224	224	132	140	162	162	76	82	139	139	130	142	94	108	153	153
264	Va222_Ferragostano	100	107	169	169	190	224	132	140	162	162	76	82	134	134	130	142	94	94	147	151
265	Va222_Ferragostano	120	120	169	169	224	224	130	142	162	162	72	76	124	134	130	142	100	100	153	153
266	Va222_Ferragostano	107	107	169	169	190	224	142	142	149	162	70	76	136	136	142	144	94	94	151	151
267	Va222_Ferragostano	120	120	157	169	190	224	122	132	159	162	70	76	124	134	130	142	94	100	153	153
268	Va222_Ferragostano	120	120	169	169	190	224	0	0	159	162	76	82	134	139	130	142	100	100	128	128
269	Va222_Ferragostano	107	120	169	169	190	224	142	142	149	162	70	76	124	134	0	0	92	100	153	153
270	Va222_Ferragostano	107	107	157	163	187	224	0	0	162	162	76	76	139	139	142	144	100	108	128	153
271	Va222_Ferragostano	107	120	169	169	190	190	142	142	149	162	76	82	124	134	130	142	94	100	151	151
272	Va222_Ferragostano	107	120	169	169	224	224	130	142	149	149	0	0	128	128	130	142	100	100	128	153
273	Va222_Ferragostano	107	107	163	169	187	190	130	142	149	149	70	76	128	128	132	144	94	108	128	153
274	Va222_Ferragostano	120	120	157	169	190	224	122	134	0	0	76	82	124	134	142	142	94	100	153	153
275	Va222_Ferragostano	107	107	169	169	190	190	132	140	159	162	70	76	134	139	142	144	94	100	151	153
276	Va223_Piacentino-Nostrano	107	107	169	169	224	224	132	132	162	162	76	76	141	141	142	144	100	108	151	151
277	Va223_Piacentino-Nostrano	107	107	157	169	190	224	122	132	149	162	70	76	134	139	132	144	94	100	153	153
278	Va223_Piacentino-Nostrano	100	107	169	169	190	224	132	142	159	162	0	0	124	134	132	144	94	100	151	153
279	Va223_Piacentino-Nostrano	107	107	169	169	224	224	130	132	159	162	76	76	141	141	142	144	98	108	153	153
280	Va223_Piacentino-Nostrano	107	107	169	169	187	224	134	134	162	162	68	68	141	141	142	144	98	108	151	153
281	Va223_Piacentino-Nostrano	107	118	157	169	190	224	132	134	162	162	68	76	141	141	142	144	98	100	151	153
282	Va223_Piacentino-Nostrano	107	107	157	169	190	190	132	132	162	162	68	76	141	141	142	142	98	100	151	153
283	Va223_Piacentino-Nostrano	100	100	169	169	190	190	130	132	149	162	68	70	139	139	142	144	92	100	153	153
284	Va223_Piacentino-Nostrano	100	107	169	169	190	190	122	122	159	159	68	76	134	134	132	144	92	100	151	153
285	Va223_Piacentino-Nostrano	107	107	157	169	190	190	122	132	149	162	68	68	139	139	130	142	94	94	147	151
286	Va223_Piacentino-Nostrano	107	107	163	169	224	224	132	142	159	162	70	76	134	139	142	144	94	100	151	153
287	Va223_Piacentino-Nostrano	107	107	163	169	224	224	122	132	162	162	70	76	134	139	130	142	92	100	153	153
288	Va223_Piacentino-Nostrano	107	107	169	169	224	227	132	132	162	162	70	76	134	139	130	142	94	108	151	151
289	Va223_Piacentino-Nostrano	107	120	169	169	224	224	120	122	162	162	68	76	134	134	142	144	98	108	151	151
290	Va223_Piacentino-Nostrano	107	120	169	169	190	224	130	132	159	162	72	76	128	141	132	144	98	108	151	151
291	Va223_Piacentino-Nostrano	107	107	169	169	187	190	132	142	162	162	72	76	128	141	142	142	100	100	151	153
292	Va223_Piacentino-Nostrano	107	107	169	169	187	224	130	142	162	162	68	68	134	141	130	142	100	100	0	0
293	Va223_Piacentino-Nostrano	107	107	157	157	190	224	122	132	149	162	76	82	134	141	132	144	92	100	153	153
294	Va223_Piacentino-Nostrano	107	107	169	169	190	224	132	132	162	162	0	0	139	139	130	142	98	100	151	153
295	Va223_Piacentino-Nostrano	102	102	157	169	224	224	120	130	159	162	68	76	134	139	142	144	94	108	153	153
296	Va223_Piacentino-Nostrano	107	107	157	169	190	224	132	134	159	162	68	76	141	141	132	144	94	94	147	151
297	Va223_Piacentino-Nostrano	107	107	157	157	190	224	132	136	162	162	72	76	130	136	132	144	100	108	153	153
298	Va223_Piacentino-Nostrano	107	107	169	169	224	224	122	132	159	162	68	76	134	134	132	144	100	100	151	153
299	Va223_Piacentino-Nostrano	107	107	157	169	190	224	132	136	159	162	76	82	0	0	130	142	100	100	151	153
300	Va223_Piacentino-Nostrano	107	120	169	169	190	224	120	130	149	162	70	76	139	139	130	142	94	100	151	151
301	Va223_Piacentino-Nostrano	107	120	157	169	190	224	132	134	159	162	68	76	141	141	142	144	90	98	151	153
302	Va223_Piacentino-Nostrano	107	120	157	169	190	224	132	136	162	162	68	68	139	139	142	144	100	108	151	153
303	Va223_Piacentino-Nostrano	107	120	169	169	224	224	132	142	159	162	68	76	141	141	130	142	94	108	151	153
304	Va223_Piacentino-Nostrano	107	120	169	169	224	224	132	134	159	162	68	76	128	136	142	144	94	98	151	153
305	Va223_Piacentino-Nostrano	107	120	157	169	190	224	132	132	162	162	76	82	139	139	130	142	98	100	151	153
306	Va223_Piacentino-Nostrano	107	120	157	169	224	224	122	132	162	162	76	76	0	0	130	142	94	100	0	0
307	Va223_Piacentino-Nostrano	107	120	169	169	224	224	132	142	162	162	68	68	134	139	142	144	94	108	151	153
308	Va223_Piacentino-Nostrano	107	107	169	169	190	224	132	132	162	162	68	76	141	141	144	144	94	108	151	153
309	Va223_Piacentino-Nostrano	107	120	157	157	190	190	132	132	162	162	68	68	139	139	142	144	100	100	151	153
310	Va223_Piacentino-Nostrano	107	120	157	169	190	190	134	140	162	162	68	76	141	141	130	142	108	108	147	151
311	Va223_Piacentino-Nostrano	107	120	169	169	190	224	132	134	162	162	76	76	130	136	130	142	100	100	153	153
312	Va223_Piacentino-Nostrano	107	120	157	169	190	190	130	142	162	162	68	76	134	134	130	142	100	108	151	153
313	Va223_Piacentino-Nostrano	107	120	169	169	190	224	122	132	149	162	68	76	139	139	130	142	92	100	151	153
314	Va223_Piacentino-Nostrano	107	120	169	169	190	224	122	132	149	162	62	68	132	132	132	144	94	94	151	151
315	Va223_Piacentino-Nostrano	107	120	169	169	190	224	122	132	159	162	68	76	134	139	130	142	94	100	151	151
316	Va223_Piacentino-Nostrano	107	120	157	169	224	227	122	130	149	162	68	76	132	136	0	0	94	98	151	151
317	Va223_Piacentino-Nostrano	107	120	157	169	190	224	122	132	162	162	76	76	139	139	132	144	96	100	151	153
318	Va223_Piacentino-Nostrano	107	120	157	169	224	224	132	132	162	162	68	76	139	139	132	144	100	108	153	153
319	Va223_Piacentino-Nostrano	107	120	157	169	190	224	130	132	162	162	68	76	139	139	0	0	100	100	0	0
320	Va223_Piacentino-Nostrano	107	120	169	169	0	0	130	132	162	162	68	76	139	139	142	142	94	98	151	151
321	Va223_Piacentino-Nostrano	107	120	159	169	190	190	122	132	149	162	68	82	139	139	130	142	98	100	151	153
322	Va223_Piacentino-Nostrano	107	120	157	169	190	224	132	136	162	162	76	82	146	146	112	142	100	100	151	151
323	Va223_Piacentino-Nostrano	0	0	157	169	190	224	142	142	162	162	68	76	141	141	144	144	94	94	151	153
324	Va223_Piacentino-Nostrano	107	120	157	169	190	224	132	136	162	162	76	76	134	139	142	142	100	100	153	153
325	Va223_Piacentino-Nostrano	107	120	157	157	190	224	130	132	162	162	76	76	134	139	142	144	94	100	151	151
326	Va223_Piacentino-Nostrano	107	120	159	169	190	190	132	132	162	162	76	76	134	134	142	142	98	100	151	153
327	Va223_Piacentino-Nostrano	107	120	159	169	0	0	130	132	162	162	68	76	0	0	144	144	94	100	151	151
328	Va223_Piacentino-Nostrano	107	120	169	169	190	224	122	132	159	162	68	76	139	139	130	142	94	100	151	151
329	Va223_Piacentino-Nostrano	107	120	157	157	187	224	132	136	159	162	68	76	139	139	144	144	94	100	153	153
330	Va223_Piacentino-Nostrano	107	120	157	169	187	224	130	132	159	162	68	76	141	141	144	144	98	100	151	153
331	Va223_Piacentino-Nostrano	107	107	157	169	187	224	132	136	159	162	68	76	130	139	132	144	100	108	151	153
332	Va223_Piacentino-Nostrano	107	107	169	169	224	224	130	132	149	162	0	0	130	139	130	142	98	98	151	151
333	Va223_Piacentino-Nostrano	107	107	157	169	224	224	122	132	0	0	70	76	141	141	0	0	0	0	0	0
334	Va223_Piacentino-Nostrano	107	120	157	169	224	224	122	132	162	162	70	76	134	134	142	144	94	108	151	153
335	Va223_Piacentino-Nostrano	107	107	157	169	224	224	130	132	159	159	76	76	139	139	142	144	94	108	0	0
336	Va223_Piacentino-Nostrano	107	107	0	0	224	224	132	142	159	162	76	76	139	139	142	144	94	94	151	153
337	Va223_Piacentino-Nostrano	107	120	157	169	187	190	122	132	159	162	68	76	134	134	132	144	100	100	153	153
338	Va223_Piacentino-Nostrano	107	120	169	169	187	224	130	136	159	162	70	76	141	141	132	144	98	100	151	151
339	Va223_Piacentino-Nostrano	107	120	157	169	190	190	130	132	162	162	70	76	134	141	130	142	94	100	153	153
340	Va223_Piacentino-Nostrano	107	120	157	169	187	224	130	132	149	162	76	76	134	141	132	142	0	0	153	153
341	Va223_Piacentino-Nostrano	107	107	169	169	190	224	132	136	159	162	0	0	141	141	0	0	98	100	0	0
342	Va223_Piacentino-Nostrano	107	120	163	169	224	224	132	132	162	162	76	76	139	139	142	144	98	100	153	153
343	Va223_Piacentino-Nostrano	107	120	157	169	224	224	132	132	162	162	68	76	139	139	142	144	94	98	153	153
344	Va224_Nostrano	120	120	169	169	190	224	130	132	162	162	76	76	134	134	142	144	100	103	153	153
345	Va224_Nostrano	107	120	157	157	190	224	130	132	162	162	70	76	134	134	142	142	100	103	153	153
346	Va224_Nostrano	107	120	157	157	190	224	130	132	162	162	68	76	134	134	142	142	94	100	153	153
347	Va224_Nostrano	107	107	157	169	224	224	142	142	162	162	68	76	134	134	144	144	94	100	128	153
348	Va224_Nostrano	107	120	157	157	190	224	130	142	162	162	70	76	134	134	144	144	94	103	153	153
349	Va224_Nostrano	107	120	169	169	190	190	132	132	162	162	70	76	134	134	144	144	100	100	153	153
350	Va224_Nostrano	107	120	169	169	190	224	132	132	162	162	70	76	134	134	142	142	100	103	153	153
351	Va224_Nostrano	107	120	169	169	224	224	132	132	162	162	68	76	134	134	142	144	100	100	153	153
352	Va224_Nostrano	107	107	157	163	190	224	130	132	162	162	76	76	134	141	142	144	100	100	153	153
353	Va224_Nostrano	107	120	157	163	224	224	130	130	162	162	76	76	134	141	142	144	94	94	153	153
354	Va224_Nostrano	107	120	157	169	224	224	130	132	162	162	70	76	134	134	132	144	94	100	128	153
355	Va224_Nostrano	107	120	169	169	190	224	132	132	149	162	68	76	134	134	130	132	88	94	153	153
356	Va224_Nostrano	107	107	157	169	224	224	120	120	162	162	70	76	134	134	130	132	94	100	128	153
357	Va224_Nostrano	0	0	157	169	224	224	130	130	162	162	76	76	134	141	144	144	100	100	153	153
358	Va224_Nostrano	107	120	169	169	224	224	130	142	162	162	70	76	0	0	142	144	94	100	153	153
359	Va224_Nostrano	107	120	157	169	190	224	120	130	162	162	70	76	134	141	144	144	100	100	151	153
360	Va224_Nostrano	0	0	169	169	224	224	130	130	162	162	70	76	134	134	142	144	94	100	153	153
361	Va224_Nostrano	107	120	169	169	224	224	132	132	162	162	76	76	134	134	144	144	100	103	153	153
362	Va224_Nostrano	107	120	169	169	194	224	130	132	162	162	76	76	134	134	112	144	103	103	153	153
363	Va224_Nostrano	107	120	169	169	224	224	122	132	149	162	70	76	136	136	130	142	100	103	153	153
364	Va224_Nostrano	107	120	157	169	190	224	130	132	159	162	68	76	134	141	144	144	100	100	153	153
365	Va224_Nostrano	107	107	169	169	190	224	132	142	162	162	68	76	0	0	132	132	100	103	153	153
366	Va224_Nostrano	107	107	157	169	224	224	132	132	162	162	68	68	134	134	142	144	94	100	151	153
367	Va224_Nostrano	107	120	169	169	190	224	130	132	162	162	76	76	134	134	142	142	94	100	153	153
368	Va224_Nostrano	107	111	157	169	224	224	132	132	159	162	68	76	134	134	142	144	94	100	151	153
369	Va224_Nostrano	111	120	163	169	190	224	130	142	162	162	76	76	134	134	142	142	94	103	151	153
370	Va224_Nostrano	0	0	157	169	190	224	132	142	162	162	76	76	134	134	144	144	100	100	153	153
371	Va224_Nostrano	107	111	169	169	0	0	130	142	162	162	76	76	134	134	142	142	94	100	153	153
372	Va224_Nostrano	107	120	169	169	187	224	122	132	149	162	70	76	134	134	130	142	94	100	153	153
373	Va224_Nostrano	107	120	169	169	187	224	122	132	149	162	70	76	134	134	132	144	94	100	153	153
374	Va224_Nostrano	107	120	157	169	224	224	132	132	149	162	70	76	134	134	142	144	94	100	128	153
375	Va224_Nostrano	107	120	157	169	190	224	130	132	149	162	68	76	134	134	144	144	100	100	128	153
376	Va224_Nostrano	120	120	169	169	190	224	132	142	149	162	68	76	134	134	142	144	94	100	151	153
377	Va224_Nostrano	107	107	169	169	194	224	132	132	149	162	70	76	134	141	142	144	94	100	153	153
378	Va224_Nostrano	107	120	157	169	190	224	130	132	162	162	68	76	134	141	144	144	100	100	151	153
379	Va224_Nostrano	107	107	0	0	187	224	130	132	162	162	76	76	134	134	144	144	100	103	151	153
380	Va224_Nostrano	107	107	157	169	224	224	132	142	162	162	76	76	134	134	144	144	94	100	151	153
381	Va224_Nostrano	107	120	157	169	190	224	130	142	162	162	76	76	134	134	142	144	94	94	153	153
382	Va224_Nostrano	120	120	169	169	190	224	132	142	162	162	0	0	134	134	144	144	100	103	151	153
383	Va224_Nostrano	107	107	169	169	209	224	122	144	149	162	76	76	136	136	142	142	100	103	151	153
384	Va224_Nostrano	107	120	157	169	190	224	132	134	149	162	68	76	134	134	144	144	94	94	153	153
385	Va224_Nostrano	107	120	157	169	209	224	132	132	149	162	68	76	134	141	142	144	94	100	128	153
386	Va224_Nostrano	107	111	157	169	0	0	130	132	149	162	76	76	134	141	144	144	94	100	128	153
387	Va224_Nostrano	120	120	169	169	190	224	132	142	159	162	68	76	134	141	142	144	100	100	151	153
388	Va224_Nostrano	107	107	169	169	190	224	132	142	149	162	68	76	134	134	142	144	94	100	128	153
389	Va224_Nostrano	107	107	157	169	209	224	132	132	162	162	68	76	134	141	142	144	94	100	128	151
390	Va224_Nostrano	107	120	157	157	194	224	142	142	149	149	76	76	134	134	112	144	94	100	153	153
391	Va225_Nano_Precoce	107	107	169	169	224	224	142	142	162	162	68	76	134	139	142	142	94	100	151	153
392	Va225_Nano_Precoce	107	107	157	157	187	187	130	132	159	162	68	76	134	139	112	142	100	100	128	153
393	Va225_Nano_Precoce	120	120	169	169	187	224	142	142	162	162	70	76	139	139	0	0	94	103	128	151
394	Va225_Nano_Precoce	120	120	169	169	187	187	142	142	162	162	70	76	139	139	130	142	100	100	128	153
395	Va225_Nano_Precoce	107	107	157	157	224	227	142	142	159	162	76	76	139	139	142	142	100	100	151	153
396	Va225_Nano_Precoce	107	107	157	157	187	224	122	122	159	162	76	76	134	139	112	142	100	100	151	153
397	Va225_Nano_Precoce	107	107	169	169	187	187	130	142	159	162	76	76	128	139	112	142	100	100	128	153
398	Va225_Nano_Precoce	107	107	157	169	187	187	130	142	159	162	68	76	128	139	130	142	100	100	128	153
399	Va225_Nano_Precoce	118	118	157	163	187	224	132	142	162	162	68	76	132	136	112	142	94	100	153	153
400	Va225_Nano_Precoce	107	107	157	169	187	187	142	142	146	159	62	68	134	139	132	144	100	100	128	153
401	Va225_Nano_Precoce	107	107	157	157	187	187	130	142	159	162	76	76	139	139	112	142	100	100	128	153
402	Va225_Nano_Precoce	107	118	169	169	187	187	132	142	162	162	70	76	134	139	142	144	94	100	153	153
403	Va225_Nano_Precoce	107	107	169	169	187	224	132	142	159	162	68	76	134	134	130	142	94	100	151	153
404	Va225_Nano_Precoce	107	120	169	169	187	187	136	142	146	159	68	76	134	134	142	142	94	100	151	153
405	Va225_Nano_Precoce	107	118	169	169	187	187	132	142	149	162	70	76	139	139	142	142	100	103	128	153
406	Va225_Nano_Precoce	107	118	169	169	187	187	132	142	159	162	70	76	134	139	112	142	100	100	153	153
407	Va225_Nano_Precoce	107	118	157	169	224	227	130	142	162	162	70	76	134	139	0	0	94	100	153	153
408	Va225_Nano_Precoce	107	107	157	157	227	227	132	132	146	159	70	76	134	139	130	142	94	100	128	151
409	Va225_Nano_Precoce	107	107	157	157	194	194	142	142	159	162	70	76	134	139	112	142	100	103	128	151
410	Va225_Nano_Precoce	107	107	157	169	224	227	132	132	149	162	68	76	134	134	130	142	100	100	128	153
411	Va225_Nano_Precoce	107	118	169	169	0	0	132	142	149	162	62	68	134	139	142	142	94	100	153	153
412	Va225_Nano_Precoce	107	107	0	0	187	190	132	142	159	162	76	76	128	139	112	144	100	103	151	153
413	Va225_Nano_Precoce	107	118	157	169	224	227	132	142	149	162	76	76	128	139	144	144	100	100	151	153
414	Va225_Nano_Precoce	107	120	157	157	224	224	130	132	162	162	76	76	130	139	132	144	94	100	153	153
415	Va225_Nano_Precoce	107	118	169	169	0	0	130	142	159	162	68	76	130	139	142	142	94	100	153	153
416	Va225_Nano_Precoce	107	120	157	169	187	187	130	132	162	162	76	76	136	136	112	142	94	100	151	153
417	Va225_Nano_Precoce	107	118	157	157	187	190	132	142	146	159	76	76	139	139	142	142	100	100	151	153
418	Va225_Nano_Precoce	107	107	157	169	224	227	132	142	146	159	68	76	124	134	132	144	100	100	151	153
419	Va225_Nano_Precoce	120	120	157	157	187	224	132	142	162	162	68	76	139	139	144	144	94	100	128	151
420	Va225_Nano_Precoce	107	107	169	169	187	224	142	142	162	162	62	68	136	136	144	144	100	100	151	153
421	Va225_Nano_Precoce	107	120	157	169	224	227	132	142	159	162	70	76	128	134	142	142	94	100	128	153
422	Va225_Nano_Precoce	120	120	169	169	224	224	132	142	159	162	68	76	134	139	142	144	94	100	128	153
423	Va225_Nano_Precoce	107	120	157	169	224	224	132	142	159	162	70	76	124	134	144	144	100	100	151	153
424	Va225_Nano_Precoce	100	100	169	169	187	224	132	142	159	162	70	76	124	134	142	142	94	100	153	153
425	Va225_Nano_Precoce	107	107	157	157	187	224	130	142	149	162	70	76	128	139	112	142	100	100	151	153
426	Va225_Nano_Precoce	118	120	169	169	224	227	132	142	159	162	70	76	128	139	112	142	100	100	128	128
427	Va225_Nano_Precoce	107	107	157	169	224	227	130	142	159	162	70	76	128	139	112	130	100	100	128	128
428	Va225_Nano_Precoce	107	107	157	157	227	227	132	142	159	162	68	76	124	130	142	142	100	100	128	128
429	Va225_Nano_Precoce	107	107	157	157	224	227	142	142	149	162	70	76	134	139	112	142	94	100	153	153
430	Va225_Nano_Precoce	107	107	157	157	187	227	142	142	162	162	68	76	139	139	112	142	94	94	128	153
431	Va225_Nano_Precoce	107	107	157	163	187	187	132	136	159	162	68	76	134	134	142	144	100	100	153	153
432	Va225_Nano_Precoce	107	107	169	169	187	187	132	132	159	162	68	76	134	139	142	144	94	100	128	153
433	Va225_Nano_Precoce	107	120	157	169	194	194	132	132	159	162	68	76	134	139	144	144	94	100	128	153
434	Va225_Nano_Precoce	107	107	157	169	187	224	122	132	159	162	70	76	134	139	142	142	100	100	153	153
435	Va225_Nano_Precoce	107	107	157	157	187	224	130	142	149	162	68	76	134	134	144	144	88	94	151	153
436	Va225_Nano_Precoce	120	120	157	169	224	227	132	142	146	159	68	76	124	130	112	144	100	100	128	153
437	Va225_Nano_Precoce	107	120	157	169	224	224	134	142	159	162	68	76	130	139	112	130	100	100	128	128
438	Va225_Nano_Precoce	107	120	163	169	187	227	132	142	149	162	68	76	124	130	112	144	100	103	151	153
439	Va225_Nano_Precoce	107	107	169	169	224	224	132	142	149	162	68	76	124	139	112	112	100	100	128	153
440	Va225_Nano_Precoce	107	120	157	157	187	187	130	142	149	162	68	76	139	139	142	142	94	100	128	153
441	Va225_Nano_Precoce	107	107	157	169	194	224	142	142	159	162	62	68	130	134	112	142	94	100	128	153
442	Va225_Nano_Precoce	107	107	157	157	187	187	132	132	149	162	70	76	134	134	112	142	94	100	128	153
443	Va225_Nano_Precoce	107	120	157	157	187	224	130	142	146	159	68	76	130	139	112	142	88	94	153	153
444	Va225_Nano_Precoce	107	107	157	169	227	227	132	142	146	159	68	76	124	134	112	142	88	94	151	153
445	Va225_Nano_Precoce	107	107	157	157	224	224	122	132	159	162	70	76	124	134	132	144	100	100	153	153
446	Va225_Nano_Precoce	107	120	157	169	187	224	132	142	146	159	68	76	130	139	112	142	94	100	128	128
447	Va225_Nano_Precoce	107	118	169	169	187	187	130	132	149	162	70	76	124	130	132	144	94	100	153	153
448	Va225_Nano_Precoce	107	107	157	169	187	224	122	132	149	162	70	76	134	139	142	142	100	100	151	153
449	Va225_Nano_Precoce	107	107	157	157	190	224	130	132	159	162	68	76	124	134	112	142	94	100	151	153
450	Va226_Agostano	120	120	157	169	187	224	122	132	149	162	70	76	124	134	142	144	98	103	153	153
451	Va226_Agostano	0	0	169	169	187	224	122	132	149	162	70	76	124	134	130	142	94	103	153	153
452	Va226_Agostano	120	120	0	0	224	224	130	132	149	162	70	76	124	130	142	142	94	100	153	153
453	Va226_Agostano	107	120	169	169	187	194	122	132	149	162	70	76	124	134	130	142	94	100	153	153
454	Va226_Agostano	107	120	157	169	194	224	132	134	149	159	70	76	134	134	130	142	98	100	153	153
455	Va226_Agostano	107	120	169	169	187	187	132	142	149	162	70	76	124	130	142	142	100	100	153	153
456	Va226_Agostano	107	107	169	169	187	224	130	142	149	162	70	76	124	130	130	142	94	94	153	153
457	Va226_Agostano	120	120	157	169	224	224	122	132	159	162	70	76	124	134	142	142	94	100	153	153
458	Va226_Agostano	107	120	169	169	187	224	122	132	149	162	70	76	124	130	142	142	94	100	153	153
459	Va226_Agostano	107	120	169	169	187	224	122	132	156	159	70	76	134	144	142	144	100	100	153	153
460	Va226_Agostano	107	120	157	169	187	224	130	130	149	162	70	76	124	134	142	144	94	100	153	153
461	Va226_Agostano	120	120	157	157	187	187	122	132	159	162	70	76	124	134	142	144	94	94	153	153
462	Va226_Agostano	107	120	157	157	187	224	132	134	149	162	70	76	124	134	130	142	94	100	153	153
463	Va226_Agostano	0	0	157	157	187	224	130	132	149	162	70	76	124	134	142	144	100	100	153	153
464	Va226_Agostano	107	120	157	169	187	224	132	132	149	162	70	76	136	136	0	0	94	98	153	153
465	Va226_Agostano	120	120	0	0	187	187	132	142	149	162	70	76	124	134	132	144	100	100	153	153
466	Va226_Agostano	120	120	157	157	190	224	130	132	149	162	70	76	124	130	130	142	94	98	153	153
467	Va226_Agostano	0	0	157	169	0	0	132	142	149	162	70	76	124	134	142	144	0	0	153	153
468	Va226_Agostano	107	120	157	169	187	190	132	134	149	162	70	76	124	134	130	142	100	100	153	153
469	Va226_Agostano	107	120	157	169	224	224	122	132	149	162	70	76	124	134	142	144	94	100	153	153
470	Va226_Agostano	120	120	169	169	190	224	132	142	159	162	70	76	124	130	130	142	94	100	153	153
471	Va226_Agostano	120	120	169	169	190	224	122	132	159	162	76	76	124	134	0	0	0	0	153	153
472	Va226_Agostano	120	120	157	169	187	224	130	132	159	162	70	76	144	144	142	144	94	100	153	153
473	Va226_Agostano	107	107	169	169	190	190	130	142	159	162	70	76	134	134	130	142	94	100	153	153
474	Va226_Agostano	100	100	157	157	0	0	130	142	149	162	70	76	136	136	130	142	94	94	153	153
475	Va226_Agostano	120	120	169	169	190	224	130	132	149	162	70	76	124	134	130	142	100	100	153	153
476	Va226_Agostano	0	0	157	157	0	0	130	132	149	162	70	76	134	134	142	144	0	0	0	0
477	Va226_Agostano	100	118	157	169	0	0	132	142	149	162	70	76	124	134	142	144	94	100	153	153
478	Va226_Agostano	107	120	0	0	224	224	122	132	149	162	70	76	134	134	130	142	94	100	153	153
479	Va226_Agostano	0	0	0	0	0	0	130	132	159	162	70	76	134	134	0	0	94	100	0	0
480	Va226_Agostano	107	120	169	169	190	224	122	132	149	162	70	76	134	134	130	142	94	100	153	153
481	Va226_Agostano	107	120	169	169	190	190	132	142	149	162	70	76	134	134	130	142	94	94	153	153
482	Va226_Agostano	120	120	169	169	190	224	132	142	162	162	70	76	134	134	130	142	100	100	153	153
483	Va226_Agostano	100	118	169	169	194	224	122	132	149	162	70	76	0	0	130	142	98	100	153	153
484	Va226_Agostano	107	120	167	174	0	0	140	142	162	162	70	76	134	134	0	0	94	100	153	153
485	Va226_Agostano	107	120	157	169	187	190	122	132	162	162	76	76	134	134	130	142	100	100	153	153
486	Va226_Agostano	107	107	157	169	224	224	122	132	159	162	76	82	139	139	130	142	94	100	153	153
487	Va226_Agostano	107	107	174	174	224	224	0	0	162	162	70	76	0	0	112	112	100	108	0	0
488	Va226_Agostano	107	120	169	169	187	224	130	142	159	162	70	76	136	136	142	142	94	100	153	153
489	Va226_Agostano	111	120	169	169	224	224	122	132	162	162	76	76	136	136	142	144	92	100	153	153
490	Va226_Agostano	120	120	169	169	224	224	132	142	162	162	76	76	0	0	142	144	94	100	153	153
491	Va226_Agostano	107	120	157	169	190	190	122	132	159	162	70	76	0	0	142	144	94	100	153	153
492	Va226_Agostano	120	120	169	169	224	224	122	132	159	162	70	76	134	134	130	142	100	100	153	153
493	Va226_Agostano	107	107	157	169	190	190	122	132	162	162	76	76	134	134	142	144	94	100	153	153
494	Va226_Agostano	100	118	169	169	194	224	130	142	162	162	70	76	136	136	132	144	92	100	153	153
495	Va226_Agostano	107	107	157	169	190	224	130	132	162	162	70	76	134	134	132	144	94	100	153	153
496	Va226_Agostano	120	120	169	169	224	224	132	142	159	162	70	76	136	136	142	144	94	94	153	153
497	Va226_Agostano	107	120	169	169	224	224	132	142	159	162	70	76	0	0	142	144	94	100	153	153
498	Va226_Agostano	120	120	169	169	187	187	122	132	159	162	68	76	134	134	130	142	94	100	153	153
499	Va226_Agostano	120	120	169	169	187	187	122	132	149	162	68	76	134	134	130	142	94	98	153	153
500	Va226_Agostano	120	120	157	169	224	224	130	132	159	162	68	76	134	139	130	142	94	100	153	153
501	Va226_Agostano	120	120	169	169	190	224	130	132	159	162	70	76	134	134	132	144	94	94	153	153
502	Va226_Agostano	107	120	169	169	224	224	132	142	162	162	70	76	134	134	130	142	94	100	153	153
503	Va226_Agostano	107	120	169	169	224	224	130	132	159	162	68	68	134	134	130	142	94	100	153	153
504	Va226_Agostano	107	120	157	169	190	224	130	132	159	162	76	76	144	144	142	144	94	103	0	0
505	Va226_Agostano	120	120	169	169	187	224	132	142	159	162	76	76	134	134	142	142	94	98	153	153
506	Va226_Agostano	120	120	157	157	187	187	132	142	159	159	76	76	136	136	142	144	94	100	153	153
507	Va227_Agostano_16File	100	100	157	169	224	224	132	142	159	162	68	68	134	134	142	142	94	94	151	151
508	Va227_Agostano_16File	107	107	157	169	224	224	132	142	159	162	68	68	134	134	142	144	94	94	151	153
509	Va227_Agostano_16File	107	107	157	169	224	224	132	142	162	162	70	76	134	134	112	144	94	98	153	153
510	Va227_Agostano_16File	100	100	169	169	224	224	132	132	159	159	76	82	134	134	132	144	94	98	153	153
511	Va227_Agostano_16File	107	107	157	169	224	224	122	132	159	162	76	76	134	134	112	144	94	94	153	153
512	Va227_Agostano_16File	107	120	157	169	224	224	132	142	159	162	68	76	134	134	112	112	94	94	151	153
513	Va227_Agostano_16File	100	100	169	169	224	224	132	142	159	162	68	68	134	134	112	144	94	100	151	153
514	Va227_Agostano_16File	100	100	169	169	224	224	122	132	159	159	70	76	134	134	142	142	94	98	153	153
515	Va227_Agostano_16File	107	107	157	169	224	224	130	132	159	162	68	76	134	134	132	144	94	98	153	153
516	Va227_Agostano_16File	107	107	169	169	224	224	132	132	159	159	70	76	134	134	142	144	94	94	153	153
517	Va227_Agostano_16File	107	107	157	169	224	224	132	142	159	162	68	76	134	134	112	142	94	94	151	153
518	Va227_Agostano_16File	107	107	169	169	224	224	132	142	159	162	68	76	134	134	130	142	94	98	0	0
519	Va227_Agostano_16File	107	120	169	169	224	224	0	0	159	159	70	76	134	134	112	144	94	94	153	153
520	Va227_Agostano_16File	107	118	157	169	224	224	122	132	159	162	76	82	134	134	112	144	94	94	0	0
521	Va227_Agostano_16File	107	107	169	169	224	224	0	0	159	162	70	76	134	134	142	142	94	100	151	153
522	Va227_Agostano_16File	107	107	169	169	224	224	122	132	159	162	70	76	134	134	132	144	94	100	153	153
523	Va227_Agostano_16File	107	120	157	169	224	224	142	142	159	162	68	76	134	134	112	112	94	98	153	153
524	Va227_Agostano_16File	107	120	157	169	224	224	132	142	159	162	68	68	134	134	144	144	94	94	151	153
525	Va227_Agostano_16File	107	107	157	169	224	224	0	0	162	162	70	76	134	134	112	112	94	98	151	153
526	Va227_Agostano_16File	107	107	169	169	224	224	122	132	162	162	68	76	134	134	112	144	94	100	153	153
527	Va227_Agostano_16File	107	107	157	169	224	224	122	132	159	162	76	76	134	134	112	112	98	100	153	153
528	Va227_Agostano_16File	107	107	169	169	224	224	132	142	159	162	68	76	134	134	144	144	94	98	153	153
529	Va227_Agostano_16File	107	107	157	157	224	224	122	132	159	162	76	76	134	134	112	112	94	100	151	153
530	Va227_Agostano_16File	107	120	157	169	224	224	132	142	159	162	0	0	134	134	112	142	94	94	151	151
531	Va227_Agostano_16File	107	107	169	169	224	224	122	132	159	159	70	76	134	134	144	144	94	98	153	153
532	Va227_Agostano_16File	107	120	157	169	224	224	132	142	162	162	68	68	134	134	112	112	94	98	151	151
533	Va227_Agostano_16File	107	107	157	169	224	224	130	132	159	159	68	68	134	134	142	144	94	94	0	0
534	Va227_Agostano_16File	107	120	169	169	224	224	130	132	162	162	68	76	134	134	112	144	94	94	153	153
535	Va227_Agostano_16File	107	120	157	169	224	224	130	142	162	162	68	68	134	134	112	144	94	100	151	153
536	Va227_Agostano_16File	107	107	169	169	224	224	130	132	162	162	70	76	134	134	130	142	94	94	151	153
537	Va227_Agostano_16File	107	107	157	157	224	224	122	132	159	162	70	76	134	134	112	112	98	100	151	151
538	Va227_Agostano_16File	100	116	169	169	224	224	122	132	159	162	70	76	134	134	112	144	94	100	153	153
539	Va227_Agostano_16File	107	107	169	169	224	224	130	132	159	162	70	76	134	134	112	142	94	94	153	153
540	Va227_Agostano_16File	107	107	169	169	224	224	122	132	162	162	68	76	134	134	130	142	94	94	151	153
541	Va227_Agostano_16File	100	100	169	169	224	224	122	132	159	162	70	76	134	134	112	112	94	98	153	153
542	Va227_Agostano_16File	107	107	157	169	224	224	132	142	159	159	70	76	134	134	112	144	94	98	153	153
543	Va227_Agostano_16File	107	107	157	169	224	224	122	132	159	159	76	82	134	134	112	144	94	98	153	153
544	Va227_Agostano_16File	107	120	157	169	224	224	132	142	159	162	68	76	134	134	142	142	94	94	151	153
545	Va227_Agostano_16File	107	107	157	169	224	224	132	142	159	162	68	68	134	134	142	142	94	94	151	151
546	Va227_Agostano_16File	107	120	157	169	224	224	132	142	162	162	68	68	134	134	112	142	94	100	151	153
547	Va227_Agostano_16File	107	118	157	169	224	224	122	132	159	159	76	82	134	134	112	144	94	94	153	153
548	Va227_Agostano_16File	107	107	157	169	224	224	132	142	159	162	68	68	134	134	130	142	94	94	151	151
549	Va227_Agostano_16File	107	107	169	169	224	224	132	142	162	162	68	76	134	134	142	142	94	100	151	151
550	Va227_Agostano_16File	100	118	169	169	224	224	122	132	162	162	70	76	134	134	142	142	94	94	151	151
551	Va227_Agostano_16File	100	100	169	169	190	224	132	142	159	162	68	76	134	134	112	144	94	94	153	153
552	Va227_Agostano_16File	100	100	169	169	190	224	132	142	159	159	68	76	134	134	132	144	94	94	153	153
553	Va227_Agostano_16File	100	100	169	169	224	224	130	142	159	159	70	76	134	134	144	144	94	98	151	153
554	Va227_Agostano_16File	107	107	157	169	224	224	122	132	159	162	76	82	134	134	112	144	94	94	151	153
555	Va227_Agostano_16File	107	120	157	169	224	224	132	142	159	162	68	76	134	134	132	142	94	98	153	153
556	Va227_Agostano_16File	107	120	169	169	224	224	132	142	159	162	68	76	134	134	132	144	94	94	153	153
557	Va227_Agostano_16File	107	107	157	169	224	224	122	132	159	162	68	68	134	134	112	142	94	94	151	151
558	Va227_Agostano_16File	107	120	157	169	224	224	132	142	159	162	68	76	134	134	112	142	94	94	151	153
559	Va227_Agostano_16File	107	120	169	169	224	224	130	132	159	159	70	76	134	134	132	144	94	94	153	153
560	Va227_Agostano_16File	107	120	157	169	224	224	132	142	159	162	68	68	134	134	112	142	94	94	153	153
561	Va227_Agostano_16File	100	116	169	169	224	224	130	132	162	162	68	76	134	134	132	144	94	100	153	153
562	Va227_Agostano_16File	107	107	169	169	224	224	122	132	159	159	70	76	134	134	144	144	94	94	153	153
563	Va227_Agostano_16File	107	120	169	169	224	224	122	132	159	162	70	76	134	134	144	144	94	98	153	153
564	Va227_Agostano_16File	107	120	169	169	224	224	122	132	162	162	68	76	134	134	130	142	94	94	153	153
565	Va227_Agostano_16File	107	120	169	169	224	224	132	142	159	162	68	76	134	134	142	142	94	94	153	153
566	Va228_Ottofile	100	100	169	169	224	224	120	130	159	159	68	68	134	134	142	144	98	100	151	153
567	Va228_Ottofile	100	100	169	169	187	224	120	130	159	159	68	68	134	134	130	142	100	100	153	153
568	Va228_Ottofile	118	118	169	169	187	227	120	130	159	159	68	76	134	134	130	142	94	100	151	153
569	Va228_Ottofile	107	120	169	169	190	224	120	122	159	159	68	76	0	0	142	144	0	0	153	153
570	Va228_Ottofile	107	120	169	169	224	224	120	130	159	159	68	68	134	134	132	142	94	100	153	153
571	Va228_Ottofile	107	120	169	169	190	227	122	132	159	162	76	76	134	134	142	142	94	98	153	153
572	Va228_Ottofile	107	120	169	169	224	224	120	130	159	159	76	76	134	134	142	144	94	98	153	153
573	Va228_Ottofile	107	107	169	169	224	224	120	122	159	159	68	68	134	139	142	144	98	100	153	153
574	Va228_Ottofile	100	100	169	169	190	227	120	130	159	159	68	68	134	134	130	142	98	100	151	153
575	Va228_Ottofile	107	107	169	169	187	227	120	130	159	162	68	68	134	134	130	142	94	100	151	153
576	Va228_Ottofile	107	107	169	169	224	224	120	130	159	162	68	76	134	134	142	144	94	98	151	153
577	Va228_Ottofile	107	120	169	169	224	227	120	130	159	162	68	68	134	139	112	142	94	100	153	153
578	Va228_Ottofile	107	118	169	169	187	224	120	130	159	159	68	68	136	136	142	144	100	100	153	153
579	Va228_Ottofile	107	118	169	169	224	224	120	130	159	159	68	68	0	0	144	144	98	100	153	153
580	Va228_Ottofile	107	107	169	169	224	224	120	130	159	162	68	76	139	139	142	144	92	100	153	153
581	Va228_Ottofile	107	120	169	169	224	224	120	130	159	159	68	68	134	134	142	144	94	100	153	153
582	Va228_Ottofile	107	120	169	169	224	227	120	130	159	162	68	76	134	134	130	142	98	100	151	153
583	Va228_Ottofile	107	118	169	169	224	227	120	130	159	162	68	68	134	134	130	142	94	100	153	153
584	Va228_Ottofile	118	118	169	169	224	227	120	130	159	162	68	76	134	134	112	142	88	94	153	153
585	Va228_Ottofile	107	107	169	169	224	224	130	130	159	162	68	76	134	134	142	144	94	98	153	153
586	Va228_Ottofile	107	118	169	169	187	224	120	130	162	162	68	76	134	139	142	142	94	100	151	153
587	Va228_Ottofile	107	118	169	169	224	227	120	130	159	159	68	68	134	134	130	142	92	100	151	153
588	Va228_Ottofile	107	118	169	169	224	227	120	130	159	162	68	68	136	136	142	144	92	100	153	153
589	Va228_Ottofile	107	107	169	169	224	224	120	130	159	159	68	68	134	134	142	144	94	100	153	153
590	Va228_Ottofile	107	107	169	169	190	224	120	130	159	162	68	76	134	139	142	144	100	100	153	153
591	Va228_Ottofile	118	120	169	169	190	224	130	132	159	159	68	68	134	134	142	144	98	100	151	153
592	Va228_Ottofile	100	100	169	169	224	224	122	132	159	162	68	68	136	136	132	144	94	100	153	153
593	Va228_Ottofile	107	120	169	169	190	190	132	132	159	162	68	76	134	134	130	142	100	100	153	153
594	Va228_Ottofile	107	107	169	169	190	190	130	130	162	162	68	76	0	0	130	142	100	100	0	0
595	Va228_Ottofile	107	118	169	169	190	224	122	132	159	159	68	68	134	134	132	144	92	100	153	153
596	Va228_Ottofile	107	118	169	169	224	224	130	130	159	162	68	76	139	139	130	142	92	100	153	153
597	Va228_Ottofile	107	107	169	169	224	227	120	130	159	162	68	76	134	134	142	144	100	100	153	153
598	Va228_Ottofile	107	120	169	169	224	224	120	130	159	162	68	68	134	134	130	142	94	100	153	153
599	Va228_Ottofile	107	118	169	169	224	224	122	132	159	159	68	68	134	134	142	144	100	100	153	153
600	Va228_Ottofile	107	118	169	169	224	224	120	130	159	162	68	76	134	134	130	142	94	100	151	153
601	Va228_Ottofile	107	107	169	169	224	224	130	130	159	159	68	76	134	134	142	144	94	100	153	153
602	Va228_Ottofile	107	107	169	169	190	224	120	130	159	162	70	76	134	139	142	142	92	100	151	153
603	Va228_Ottofile	107	120	169	169	190	224	130	132	159	159	68	68	134	139	132	144	98	100	153	153
604	Va228_Ottofile	107	118	169	169	224	224	120	130	162	162	68	76	134	139	142	144	94	100	151	151
605	Va228_Ottofile	107	107	169	169	0	0	120	130	159	159	76	82	134	134	142	144	94	100	153	153
606	Va228_Ottofile	100	100	169	169	187	224	122	132	159	162	68	68	134	134	142	144	94	98	153	153
607	Va228_Ottofile	118	118	169	169	187	224	132	132	159	159	76	76	134	134	142	142	92	94	153	153
608	Va228_Ottofile	107	107	169	169	187	224	120	130	159	159	68	76	134	134	142	142	94	98	153	153
609	Va228_Ottofile	107	120	169	169	187	227	132	132	159	162	76	76	134	134	142	142	94	98	153	153
610	Va228_Ottofile	107	120	169	169	224	224	130	130	159	162	68	76	0	0	142	144	94	100	153	153
611	Va228_Ottofile	107	120	169	169	187	190	130	132	159	162	68	68	134	139	142	144	94	98	0	0
612	Va228_Ottofile	107	118	169	169	224	224	120	130	159	162	68	76	134	134	130	142	92	94	153	153
613	Va228_Ottofile	107	120	169	169	190	190	132	132	159	162	68	76	134	134	142	142	94	98	153	153
614	Va228_Ottofile	118	118	169	169	224	227	120	130	159	162	68	76	134	134	142	142	94	100	153	153
615	Va228_Ottofile	107	107	169	169	190	224	130	132	159	162	68	76	0	0	142	144	98	100	153	153
616	Va228_Ottofile	107	118	169	169	190	224	120	130	159	162	68	76	134	139	142	144	100	100	153	153
617	Va228_Ottofile	118	120	169	169	224	224	130	132	159	159	68	68	0	0	142	144	98	100	151	153
618	Va228_Ottofile	107	107	169	169	224	224	120	130	159	159	68	76	134	134	142	144	94	100	153	153
619	Va228_Ottofile	107	120	169	169	224	224	120	130	159	159	68	76	134	134	142	144	94	98	151	153
620	Va228_Ottofile	107	107	169	169	190	224	130	130	162	162	68	76	139	139	130	142	98	100	153	153
621	Va228_Ottofile	118	118	169	169	190	224	130	132	159	159	68	76	134	139	142	142	94	100	153	153
622	Va228_Ottofile	107	107	169	169	224	224	122	132	159	162	68	82	134	134	132	144	98	100	153	153
623	Va228_Ottofile	107	107	169	169	0	0	130	130	159	159	68	76	134	134	142	144	98	100	151	153
624	Va228_Ottofile	107	118	169	169	190	224	122	132	159	159	68	76	134	139	142	142	94	94	153	153
625	Va228_Ottofile	118	118	169	169	0	0	120	130	159	162	68	76	134	134	142	142	94	100	153	153
626	Va228_Ottofile	107	120	169	169	224	224	130	130	159	159	68	68	134	134	142	144	94	98	153	153
627	Va229_Piacentino	107	107	157	157	190	224	0	0	162	162	76	76	134	134	142	142	94	100	151	153
628	Va229_Piacentino	107	120	157	157	224	227	132	132	159	162	68	76	134	134	112	142	94	100	153	153
629	Va229_Piacentino	107	107	157	169	187	224	132	132	162	162	76	76	134	134	112	142	100	100	153	153
630	Va229_Piacentino	107	107	169	169	194	224	122	132	159	162	68	76	134	134	130	142	94	100	151	153
631	Va229_Piacentino	107	107	157	169	187	224	132	132	162	162	0	0	0	0	112	142	94	100	151	153
632	Va229_Piacentino	0	0	157	169	187	224	122	132	159	162	76	76	136	136	130	142	94	100	153	153
633	Va229_Piacentino	107	120	157	169	187	187	134	144	159	162	76	76	134	134	142	142	94	100	153	153
634	Va229_Piacentino	0	0	169	169	187	224	134	134	162	162	68	76	0	0	142	142	92	98	0	0
635	Va229_Piacentino	107	107	157	169	187	224	132	144	159	162	76	76	134	134	112	142	94	100	153	153
636	Va229_Piacentino	107	107	157	169	224	224	132	132	159	162	68	76	134	134	130	142	94	100	151	153
637	Va229_Piacentino	107	107	157	169	190	224	130	130	159	162	76	76	134	144	142	142	94	100	151	153
638	Va229_Piacentino	107	120	157	157	224	227	142	142	159	162	76	76	134	134	130	142	100	100	153	153
639	Va229_Piacentino	107	107	157	157	187	224	144	144	159	162	76	76	134	134	142	142	94	100	153	153
640	Va229_Piacentino	107	120	169	169	224	227	122	132	159	162	68	76	134	134	142	142	92	100	153	153
641	Va229_Piacentino	107	120	157	169	187	227	132	132	162	162	76	82	134	134	142	142	92	100	151	153
642	Va229_Piacentino	107	107	169	169	187	224	142	142	159	159	76	76	134	134	142	144	94	100	153	153
643	Va229_Piacentino	107	107	169	169	224	224	142	142	159	162	76	76	134	134	132	144	100	100	153	153
644	Va229_Piacentino	107	107	157	157	224	224	132	132	162	162	76	76	134	134	112	142	92	100	151	153
645	Va229_Piacentino	107	118	157	169	190	224	0	0	159	162	76	76	134	144	142	144	100	100	151	153
646	Va229_Piacentino	107	107	157	157	224	224	132	132	162	162	76	76	134	134	130	142	100	100	151	153
647	Va229_Piacentino	107	107	157	169	224	224	122	132	159	162	76	76	134	134	130	142	94	100	153	153
648	Va229_Piacentino	107	120	157	169	187	187	0	0	162	162	0	0	134	139	142	142	94	100	151	153
649	Va229_Piacentino	0	0	163	169	187	224	122	132	159	162	76	76	134	134	112	112	94	100	153	153
650	Va229_Piacentino	107	107	157	169	190	224	122	132	162	162	68	76	134	134	130	142	92	100	153	153
651	Va229_Piacentino	107	120	157	169	224	224	142	142	159	162	76	76	134	134	130	142	92	100	153	153
652	Va229_Piacentino	107	107	157	169	190	190	130	130	159	162	76	76	134	134	142	142	100	100	151	153
653	Va229_Piacentino	107	107	157	169	224	224	130	130	159	162	76	76	134	144	142	144	92	100	153	153
654	Va229_Piacentino	107	107	169	169	224	224	142	142	159	159	76	76	134	134	144	144	92	100	153	153
655	Va229_Piacentino	107	107	169	169	224	224	130	130	159	162	76	76	134	134	130	142	94	100	151	153
656	Va229_Piacentino	107	107	169	169	190	227	122	132	159	159	68	76	136	136	130	142	92	100	153	153
657	Va229_Piacentino	107	107	169	169	190	224	130	130	159	162	76	76	144	144	132	144	100	100	153	153
658	Va229_Piacentino	107	107	169	169	190	224	142	142	162	162	76	76	134	134	130	142	94	94	153	153
659	Va229_Piacentino	107	107	169	169	0	0	0	0	159	159	76	76	136	139	142	142	94	100	153	153
660	Va229_Piacentino	107	120	157	157	224	224	130	132	162	162	76	76	134	139	130	142	98	100	153	153
661	Va229_Piacentino	107	107	157	169	190	224	132	142	159	162	76	76	134	139	130	142	100	100	153	153
662	Va229_Piacentino	107	107	157	157	190	224	130	132	162	162	76	76	134	139	130	142	92	100	151	153
663	Va229_Piacentino	107	107	169	169	224	224	142	142	159	162	76	76	136	136	130	142	92	100	153	153
664	Va229_Piacentino	0	0	157	169	224	227	122	132	159	162	68	76	132	134	130	142	94	100	153	153
665	Va229_Piacentino	107	107	157	169	190	224	142	142	159	162	76	76	134	144	142	142	92	100	151	153
666	Va229_Piacentino	107	107	169	169	190	224	132	142	159	159	76	76	134	134	142	144	94	100	151	153
667	Va229_Piacentino	107	107	169	169	190	190	142	142	159	162	76	76	136	136	132	144	94	100	151	153
668	Va229_Piacentino	107	107	157	169	190	224	142	142	159	162	76	76	134	134	130	142	92	100	153	153
669	Va229_Piacentino	107	107	169	169	227	227	122	132	159	162	68	76	136	136	130	142	92	100	153	153
670	Va229_Piacentino	107	107	157	157	190	224	132	132	159	162	68	76	134	134	142	142	92	100	151	153
671	Va229_Piacentino	107	107	169	169	224	224	130	142	159	162	76	76	134	144	144	144	92	100	153	153
672	Va229_Piacentino	107	118	157	169	190	224	140	142	159	162	70	76	124	134	142	142	100	100	151	153
673	Va229_Piacentino	107	120	169	169	224	224	130	142	159	162	70	76	124	134	142	142	94	100	151	153
674	Va229_Piacentino	107	120	169	169	224	224	132	142	0	0	70	76	124	134	112	142	94	100	151	153
675	Va229_Piacentino	107	120	169	169	190	227	132	142	159	162	76	82	134	134	112	142	94	100	151	153
676	Va229_Piacentino	107	107	157	169	190	224	130	142	159	159	76	76	124	134	142	142	94	100	151	153
677	Va229_Piacentino	107	107	157	169	190	224	132	142	162	169	76	76	124	134	112	142	92	100	151	153
678	Va229_Piacentino	107	107	169	169	224	224	140	142	159	159	76	76	124	134	142	144	92	100	151	153
679	Va229_Piacentino	107	120	169	169	187	224	132	132	162	162	76	76	134	134	112	142	94	100	151	153
680	Va229_Piacentino	107	107	169	169	190	224	130	142	162	162	76	76	134	134	142	144	100	103	153	153
681	Va229_Piacentino	107	107	157	169	190	227	130	132	159	162	68	76	124	134	142	142	100	100	151	153
682	Va229_Piacentino	107	120	169	169	224	224	132	142	162	162	76	76	134	134	112	142	94	100	153	153
683	Va229_Piacentino	107	107	157	169	0	0	132	142	159	162	68	76	134	134	142	142	94	100	151	153
684	Va229_Piacentino	107	107	169	169	227	227	142	142	159	159	70	76	0	0	142	142	100	100	151	153
685	Va229_Piacentino	107	107	157	169	190	190	132	142	159	162	76	76	134	134	142	142	94	100	151	153
686	Va229_Piacentino	107	107	157	169	190	224	142	142	159	162	76	76	134	134	142	142	94	100	153	153
687	Va229_Piacentino	107	107	157	169	190	224	132	142	159	162	68	76	124	134	142	142	94	100	153	153
688	Va229_Piacentino	107	107	157	169	190	224	132	142	159	162	68	76	124	134	142	142	100	100	151	153
689	Va229_Piacentino	107	120	157	169	224	224	132	142	159	162	70	76	136	136	142	142	92	100	153	153
690	Va229_Piacentino	107	107	169	169	190	190	130	142	159	162	70	76	134	144	142	144	100	100	128	153
691	Va229_Piacentino	107	107	169	169	190	224	142	142	159	162	70	76	134	134	142	142	100	100	153	153
692	Va229_Piacentino	107	118	157	169	0	0	130	142	162	162	70	76	134	134	142	144	100	100	151	153
693	Va230_Nostrano	100	100	157	169	190	224	132	142	162	162	76	76	134	134	142	142	100	100	153	153
694	Va230_Nostrano	107	120	157	169	190	190	132	142	162	162	76	76	0	0	142	142	94	100	153	153
695	Va230_Nostrano	107	118	169	169	187	224	130	142	159	162	68	76	124	134	142	142	92	100	147	153
696	Va230_Nostrano	107	120	169	169	190	190	130	132	159	162	76	76	134	134	112	142	94	100	153	153
697	Va230_Nostrano	107	107	169	169	187	187	132	132	159	162	70	76	124	134	142	142	94	100	151	153
698	Va230_Nostrano	107	107	169	169	187	187	130	142	162	162	76	76	134	139	144	144	94	100	153	153
699	Va230_Nostrano	107	120	169	169	190	190	130	142	162	162	76	76	139	139	142	144	94	100	147	153
700	Va230_Nostrano	107	107	157	169	0	0	132	132	162	162	76	76	0	0	142	142	100	100	151	153
701	Va230_Nostrano	107	120	157	169	190	224	130	132	162	162	68	76	134	134	112	142	94	100	128	153
702	Va230_Nostrano	107	107	169	169	190	224	132	140	159	162	70	76	134	139	142	142	94	100	151	153
703	Va230_Nostrano	107	107	169	169	0	0	130	140	159	162	70	76	134	134	142	144	100	100	147	153
704	Va230_Nostrano	107	107	169	169	187	220	132	132	159	162	76	76	0	0	142	142	94	100	153	153
705	Va230_Nostrano	107	118	169	169	187	224	130	130	162	162	70	76	134	139	112	142	94	100	151	151
706	Va230_Nostrano	107	107	163	169	187	220	122	130	159	162	70	76	134	134	112	142	100	100	153	153
707	Va230_Nostrano	107	107	169	169	187	224	132	142	159	162	76	76	124	134	142	142	94	100	151	153
708	Va230_Nostrano	107	107	157	169	190	224	130	132	159	162	70	76	134	134	142	142	100	100	151	151
709	Va230_Nostrano	107	120	157	169	190	190	130	132	159	162	70	76	124	124	142	144	100	100	147	151
710	Va230_Nostrano	107	120	169	169	187	224	132	132	162	162	68	76	139	139	112	142	94	100	153	153
711	Va230_Nostrano	107	120	169	169	224	224	132	142	159	162	68	68	124	134	142	142	92	100	151	151
712	Va230_Nostrano	107	120	169	169	190	190	132	132	162	162	70	76	134	139	142	144	94	94	147	151
713	Va230_Nostrano	107	107	157	169	224	224	132	132	162	162	68	76	134	139	112	142	92	100	151	153
714	Va230_Nostrano	107	107	157	169	224	224	130	140	0	0	68	76	124	134	142	142	94	100	0	0
715	Va230_Nostrano	107	120	157	169	224	224	130	142	162	162	68	76	134	139	112	142	94	100	153	153
716	Va230_Nostrano	107	120	157	169	187	220	132	132	162	162	68	76	124	134	112	142	94	94	128	153
717	Va230_Nostrano	107	107	169	169	224	224	130	130	162	162	76	76	139	139	142	144	94	94	153	153
718	Va230_Nostrano	107	107	169	169	0	0	132	132	159	159	68	76	134	134	142	142	94	100	153	153
719	Va230_Nostrano	107	107	157	169	190	190	132	142	159	162	76	76	134	134	142	142	94	100	151	153
720	Va230_Nostrano	107	107	169	169	190	224	130	142	159	162	70	76	134	139	144	144	94	100	151	153
721	Va230_Nostrano	107	107	157	169	190	224	130	142	162	162	76	76	134	139	142	142	94	100	151	151
722	Va230_Nostrano	107	107	157	169	194	224	122	132	159	162	76	76	134	139	144	144	94	100	153	153
723	Va230_Nostrano	107	120	169	169	190	220	120	130	162	162	70	76	134	139	142	142	92	100	153	153
724	Va230_Nostrano	107	107	157	169	190	220	120	122	159	162	70	76	134	139	142	142	94	100	151	153
725	Va230_Nostrano	107	107	169	169	0	0	132	132	162	162	68	76	0	0	142	142	100	100	153	153
726	Va230_Nostrano	107	107	169	169	224	227	120	122	162	162	70	76	124	134	144	144	94	100	128	153
727	Va230_Nostrano	120	120	169	169	220	224	130	132	159	162	68	76	124	134	142	142	94	100	151	153
728	Va230_Nostrano	107	118	157	169	190	190	142	142	162	162	68	76	134	134	142	142	100	103	151	151
729	Va230_Nostrano	107	120	157	169	190	224	118	130	162	162	70	76	136	136	142	142	92	100	151	151
730	Va230_Nostrano	107	107	169	169	224	224	120	132	159	162	68	76	134	139	142	142	94	100	0	0
731	Va230_Nostrano	107	107	169	169	190	224	130	142	162	162	68	76	124	134	144	144	92	100	147	151
732	Va230_Nostrano	100	100	157	169	190	224	130	140	159	162	70	76	136	139	142	142	92	100	151	151
733	Va230_Nostrano	107	107	169	169	220	224	122	132	159	162	70	76	0	0	142	142	94	100	151	153
734	Va230_Nostrano	107	107	169	169	190	190	130	142	162	162	70	76	134	139	142	142	100	100	153	153
735	Va230_Nostrano	107	107	169	169	190	224	130	130	159	162	76	76	134	134	142	144	92	100	151	153
736	Va230_Nostrano	107	107	169	169	190	224	130	130	159	162	76	76	134	139	142	144	94	94	153	153
737	Va230_Nostrano	107	107	163	169	190	224	132	142	162	162	68	76	124	134	142	144	100	100	151	153
738	Va230_Nostrano	107	118	169	169	190	224	132	132	159	162	68	76	0	0	142	144	94	100	151	153
739	Va230_Nostrano	107	120	169	169	190	224	130	142	162	162	70	76	134	139	142	144	94	94	151	151
740	Va230_Nostrano	107	107	157	169	190	190	132	132	162	162	70	76	124	134	142	142	92	100	151	153
741	Va230_Nostrano	107	107	157	169	190	224	130	142	162	162	70	76	134	139	142	144	94	100	153	153
742	Va230_Nostrano	107	118	157	169	190	190	130	132	162	162	68	76	124	134	142	142	94	94	151	151
743	Va230_Nostrano	107	120	169	169	190	190	130	130	0	0	70	76	136	136	142	144	92	100	151	153
744	Va230_Nostrano	107	107	169	169	190	224	132	132	162	162	70	70	124	134	142	142	92	100	128	151
745	Va230_Nostrano	107	107	169	169	190	190	130	130	162	162	70	76	139	139	142	144	94	100	153	153
746	Va230_Nostrano	107	107	169	169	190	224	130	130	159	162	76	76	134	139	144	144	94	100	153	153
747	Va230_Nostrano	107	107	169	169	220	224	130	132	162	162	76	76	124	134	112	142	94	100	151	153
748	Va230_Nostrano	107	107	163	169	190	224	130	132	159	162	76	76	134	134	144	144	100	100	151	153
749	Va230_Nostrano	107	107	169	169	224	224	132	132	159	162	76	76	139	139	142	144	94	100	151	153
750	Va230_Nostrano	107	107	169	169	190	190	130	130	162	162	70	76	130	136	142	142	92	100	151	153
751	Va230_Nostrano	107	107	157	157	190	224	130	140	162	162	70	76	134	139	142	144	92	100	151	151
752	Va230_Nostrano	107	107	157	157	190	224	132	132	159	162	70	76	134	139	142	142	92	100	151	153
753	Va230_Nostrano	107	118	169	169	224	224	132	142	159	162	68	76	124	134	142	142	94	100	151	153
754	Va230_Nostrano	107	107	169	169	190	224	132	132	162	162	68	76	124	134	142	142	92	100	153	153
755	Va230_Nostrano	107	120	169	169	190	190	132	132	162	162	76	76	124	134	142	142	92	100	153	153
756	Va231_Nostrano_Ottofile	107	120	163	169	224	227	130	130	162	162	68	76	134	139	112	142	100	100	153	153
757	Va231_Nostrano_Ottofile	107	107	169	169	224	224	130	130	162	162	68	82	134	134	112	142	100	100	153	153
758	Va231_Nostrano_Ottofile	107	107	163	169	190	190	130	130	159	159	68	76	124	134	142	142	98	100	153	153
759	Va231_Nostrano_Ottofile	107	107	157	157	224	224	130	142	159	162	68	68	134	139	142	142	100	100	153	153
760	Va231_Nostrano_Ottofile	107	120	169	169	190	190	130	130	162	162	70	76	134	139	112	142	100	100	153	153
761	Va231_Nostrano_Ottofile	107	120	163	169	190	227	130	130	162	162	68	68	124	134	112	112	98	98	153	153
762	Va231_Nostrano_Ottofile	107	120	169	169	190	224	132	132	162	162	76	76	139	139	112	112	98	100	153	153
763	Va231_Nostrano_Ottofile	107	120	169	169	224	224	130	142	159	159	76	76	134	139	142	142	98	98	153	153
764	Va231_Nostrano_Ottofile	107	120	157	157	190	224	130	132	162	162	68	68	134	139	112	112	92	100	153	153
765	Va231_Nostrano_Ottofile	107	120	169	169	224	227	130	130	159	162	68	76	134	139	142	142	92	100	153	153
766	Va231_Nostrano_Ottofile	107	120	169	169	187	224	130	130	159	162	68	76	124	134	142	142	100	100	153	153
767	Va231_Nostrano_Ottofile	107	120	169	169	194	194	142	142	159	162	68	76	134	139	142	142	98	100	153	153
768	Va231_Nostrano_Ottofile	107	120	169	169	187	187	142	142	162	162	68	76	134	139	112	142	98	108	153	153
769	Va231_Nostrano_Ottofile	107	107	157	163	190	224	120	130	159	159	70	76	134	134	142	142	98	100	153	153
770	Va231_Nostrano_Ottofile	107	120	169	169	224	224	120	130	162	162	76	82	134	139	142	142	100	100	153	153
771	Va231_Nostrano_Ottofile	107	107	157	169	0	0	120	130	162	162	76	82	134	139	142	142	100	100	153	153
772	Va231_Nostrano_Ottofile	107	107	163	169	190	224	120	130	162	162	68	76	124	134	112	142	100	100	153	153
773	Va231_Nostrano_Ottofile	107	120	169	169	0	0	130	130	159	162	68	76	134	139	112	142	98	100	153	153
774	Va231_Nostrano_Ottofile	107	120	163	169	190	190	130	142	162	162	68	68	139	139	142	142	100	100	153	153
775	Va231_Nostrano_Ottofile	107	120	157	163	0	0	130	142	162	162	68	68	134	139	142	142	94	100	153	153
776	Va231_Nostrano_Ottofile	111	120	163	169	224	224	130	130	159	162	70	76	134	134	142	142	98	100	153	153
777	Va231_Nostrano_Ottofile	107	120	169	169	224	224	142	142	159	162	68	76	134	139	112	142	100	100	153	153
778	Va231_Nostrano_Ottofile	107	120	169	169	224	224	130	142	159	162	68	76	134	139	112	142	92	100	153	153
779	Va231_Nostrano_Ottofile	100	100	157	169	0	0	130	132	162	162	82	82	134	134	112	142	92	100	153	153
780	Va231_Nostrano_Ottofile	107	120	169	169	224	224	120	130	159	162	76	82	124	134	112	142	98	100	153	153
781	Va231_Nostrano_Ottofile	107	120	169	169	0	0	130	130	162	162	68	76	134	139	112	112	100	100	153	153
782	Va231_Nostrano_Ottofile	120	120	169	169	187	224	130	130	159	162	76	82	134	139	112	142	92	100	153	153
783	Va231_Nostrano_Ottofile	107	120	169	169	224	227	130	130	162	162	68	82	134	139	112	142	92	100	153	153
784	Va231_Nostrano_Ottofile	107	120	169	169	190	190	120	130	159	162	68	82	124	134	142	142	92	100	153	153
785	Va231_Nostrano_Ottofile	107	120	163	169	190	190	130	142	162	162	68	76	134	139	112	142	98	100	153	153
786	Va231_Nostrano_Ottofile	107	107	169	169	224	227	130	142	162	162	68	68	134	139	112	112	100	100	153	153
787	Va231_Nostrano_Ottofile	107	120	163	169	194	227	130	142	159	162	68	76	134	139	112	112	94	100	153	153
788	Va231_Nostrano_Ottofile	107	120	169	169	224	224	130	132	162	162	76	76	134	139	112	142	92	100	153	153
789	Va231_Nostrano_Ottofile	107	120	157	169	190	224	120	130	159	162	70	76	124	134	112	112	92	100	153	153
790	Va231_Nostrano_Ottofile	107	120	169	169	224	224	120	130	159	162	68	68	134	139	112	142	98	98	153	153
791	Va231_Nostrano_Ottofile	107	120	163	163	0	0	130	142	162	162	82	82	139	139	142	142	100	100	153	153
792	Va231_Nostrano_Ottofile	107	120	163	169	224	224	142	142	159	159	76	76	139	139	112	142	100	100	153	153
793	Va231_Nostrano_Ottofile	107	120	157	169	224	224	130	142	159	162	76	82	134	139	142	142	98	100	153	153
794	Va231_Nostrano_Ottofile	107	120	157	169	190	190	120	130	162	162	76	82	134	139	112	142	100	108	153	153
795	Va231_Nostrano_Ottofile	107	120	157	169	194	224	130	142	162	162	68	76	139	139	112	142	100	100	153	153
796	Va231_Nostrano_Ottofile	107	120	163	169	224	224	130	142	159	162	68	76	124	134	112	142	94	100	153	153
797	Va231_Nostrano_Ottofile	118	120	157	169	224	224	142	142	162	162	68	68	124	139	142	142	100	100	153	153
798	Va231_Nostrano_Ottofile	107	120	163	169	190	194	142	142	159	162	76	76	134	139	142	142	98	100	153	153
799	Va231_Nostrano_Ottofile	107	107	169	169	224	224	130	130	159	162	68	68	134	139	142	142	98	100	153	153
800	Va231_Nostrano_Ottofile	107	120	169	169	190	224	130	130	159	162	68	76	134	139	142	142	98	100	151	153
801	Va231_Nostrano_Ottofile	107	107	157	157	190	224	130	130	162	162	76	76	134	139	112	112	100	100	153	153
802	Va231_Nostrano_Ottofile	107	107	169	169	190	224	130	142	162	162	68	76	134	139	142	142	92	100	153	153
803	Va231_Nostrano_Ottofile	120	120	157	169	190	190	142	142	159	162	76	82	134	134	142	142	100	100	153	153
804	Va231_Nostrano_Ottofile	107	120	157	169	190	224	122	132	159	162	68	82	124	134	112	142	92	100	153	153
805	Va231_Nostrano_Ottofile	107	120	169	169	190	224	142	142	159	162	68	68	124	134	142	142	92	100	153	153
806	Va231_Nostrano_Ottofile	107	120	157	169	190	224	130	130	159	162	68	76	134	139	142	142	92	100	153	153
807	Va231_Nostrano_Ottofile	107	120	169	169	190	190	130	142	162	162	76	76	139	139	142	142	92	100	153	153
808	Va231_Nostrano_Ottofile	107	120	163	169	190	224	130	130	162	162	68	82	134	134	142	142	0	0	153	153
809	Va231_Nostrano_Ottofile	120	120	157	163	194	224	142	142	159	162	68	82	134	134	112	142	100	100	153	153
810	Va231_Nostrano_Ottofile	107	120	169	169	190	190	130	142	162	162	68	68	134	134	112	142	100	100	153	153
811	Va231_Nostrano_Ottofile	120	120	163	169	190	224	130	142	162	162	68	68	124	134	112	142	92	100	153	153
812	Va231_Nostrano_Ottofile	120	120	169	169	224	224	130	130	162	162	68	68	134	134	142	142	100	100	153	153
813	Va231_Nostrano_Ottofile	120	120	169	169	224	224	120	130	162	162	76	82	134	134	142	142	92	100	0	0
814	Va231_Nostrano_Ottofile	107	120	169	169	190	224	130	142	162	162	68	76	134	134	112	112	98	100	153	153
815	Va231_Nostrano_Ottofile	107	120	169	169	190	224	130	130	162	162	76	76	134	134	142	144	98	100	153	153
816	Va231_Nostrano_Ottofile	120	120	157	169	190	224	142	142	159	162	68	68	124	134	142	142	0	0	153	153
817	Va231_Nostrano_Ottofile	0	0	169	169	187	224	130	142	159	162	68	76	134	134	0	0	94	100	153	153
818	Va231_Nostrano_Ottofile	107	107	169	169	224	224	130	130	162	162	68	76	134	139	112	142	0	0	153	153
819	Va231_Nostrano_Ottofile	107	120	169	169	227	227	130	130	162	162	76	76	134	139	112	142	100	100	153	153
820	Va231_Nostrano_Ottofile	107	120	169	169	187	187	130	130	159	162	68	76	134	139	112	142	100	100	0	0
