# Supplementary material for: Morphological and Genetic Characterization of Maize Landraces Adapted to Marginal Hills in North-West Italy
Source: Plants (Basel). 2024 Apr 5;13(7):1030. doi: 10.3390/plants13071030 (PMC11013090; doi:10.3390/plants13071030)
Supplement: Supplementary file 1 [file plants-13-01030-s001.zip › Di Pasquale et al_Supplementary Tables S2¿CS5.xlsx]

## Sheet: Table S2
Table S2. Pairwise population FST values.
Va219	Va220W	Va221	Va222	Va223	Va224	Va225	Va226	Va227	Va228	Va229	Va230	Va231
0													Va219
0.192128	0												Va220W
0.166945	0.134948	0											Va221
0.155115	0.12868	0.10858	0										Va222
0.184649	0.119915	0.0662319	0.0589862	0									Va223
0.170848	0.12338	0.0596182	0.0816442	0.07711	0								Va224
0.147946	0.131938	0.0912136	0.0857915	0.07661	0.106628	0							Va225
0.200545	0.167488	0.108411	0.064615	0.0953799	0.0590291	0.092097	0						Va226
0.172741	0.238372	0.146439	0.174164	0.149002	0.123919	0.176559	0.151152	0					Va227
0.222234	0.248232	0.201774	0.15705	0.143878	0.152958	0.164747	0.14822	0.143468	0				Va228
0.167333	0.149677	0.0906018	0.0845712	0.0906602	0.0742467	0.0675677	0.0852379	0.132409	0.126994	0			Va229
0.16146	0.138908	0.094142	0.0537457	0.0488368	0.073374	0.0740816	0.0909893	0.160314	0.12798	0.042383	0		Va230
0.192144	0.168256	0.15971	0.106801	0.1284	0.124917	0.117142	0.1137	0.213583	0.113889	0.107277	0.100214	0	Va231

## Sheet: Table S3
Table S3. Proportion of membership of each accession at K = 4.
Accession	Cluster 1	Cluster 2	Cluster 3	Cluster 4
Va219	0.023	0.887	0.058	0.032
Va220W	0.035	0.334	0.576	0.055
Va221	0.049	0.085	0.787	0.079
Va222	0.716	0.099	0.141	0.043
Va223	0.316	0.044	0.478	0.161
Va224	0.374	0.157	0.308	0.161
Va225	0.239	0.551	0.112	0.098
Va226	0.779	0.044	0.044	0.133
Va227	0.049	0.141	0.04	0.771
Va228	0.065	0.023	0.017	0.894
Va229	0.445	0.177	0.081	0.297
Va230	0.472	0.175	0.102	0.25
Va231	0.147	0.29	0.087	0.477

## Sheet: Table S4
Table S4. Proportion of membership of each accession at K = 6.
Accession	Cluster 1	Cluster 2	Cluster 3	Cluster 4	Cluster 5	Cluster 6
Va219	0.829	0.049	0.045	0.022	0.029	0.026
Va220W	0.161	0.4	0.041	0.026	0.343	0.029
Va221	0.054	0.738	0.042	0.043	0.061	0.061
Va222	0.052	0.074	0.092	0.654	0.105	0.023
Va223	0.018	0.326	0.156	0.222	0.171	0.107
Va224	0.08	0.25	0.248	0.201	0.11	0.111
Va225	0.06	0.047	0.74	0.045	0.064	0.045
Va226	0.031	0.029	0.458	0.331	0.049	0.101
Va227	0.118	0.029	0.043	0.039	0.049	0.722
Va228	0.014	0.012	0.031	0.055	0.145	0.743
Va229	0.055	0.052	0.217	0.373	0.146	0.158
Va230	0.082	0.043	0.13	0.431	0.211	0.104
Va231	0.036	0.018	0.052	0.073	0.754	0.067

## Sheet: Table S5
Table S5. Detailed information about primers pairs used in this study. For each microsatellite locus, marker name, locus name, forward and reverse primer sequences, chromosomal location (Bin), annealing temperature (Ta), SSR motif and amplicon size in bp are reported.
Marker Name	Locus Name	Forward Primer 5'-3'	Reverse Primer 5'-3'	Bin	Ta (°C)	Motif	Size (bp)	Reference
M302	phi127	ATATGCATTGCCTGGAACTGGAAGGA	[VIC]AATTCAAACACGCCTCCCGAGTGT	2.08	58	AGAC	100–120	[9]
M304	phi076	TTCTTCCGCGGCTTCAATTTGACC	[6FAM]GCATCAGGACCCGCAGAGTC	4.11	58	GAGCGG	150–200	[9]
M306	phi031	GCAACAGGTTACATGAGCTGACGA	[PET]CCAGCGTGCTGTTCCAGTAGTT	6.04	58	GTAC	180–220	[9]
M308	umc1075	GAGAGATGACAGACACATCCTTGG	[6FAM]ACATTTATGATACCGGGAGTTGGA	8.01	58	ATTGC	130–150	[9]
M310	phi084	AGAAGGAATCCGATCCATCCAAGC	[PET]CACCCGTACTTGAGGAAAACCC	10.04	58	GAA	140–170	[9]
M24	umc1327	AGGGTTTTGCTCTTGGAATCTCTC	[NED]GAGGAAGGAGGAGGTCGTATCGT	8.01	64	GCC	100–120	MaizeGDB
M33	p-bnlg176	AGTTCACGTCCAGCTGAATGACAG	[6FAM]CGCGCATCGCATGCTTATCCTA	1.03	62	AG	140–170	MaizeGDB
M78	umc1941	ACGACGAGACTCTGTTCTGGTTCT	[NED]AGGAGGATTACGTCAATCTGTTCG	5.06	64	CTG	110–130	MaizeGDB
M90	umc1401	CTCTGGTCCATCCTCATCGACT	[PET]TCTCTTGATCACATATCGATCCCA	7.02	62	CCA	180–200	MaizeGDB
M193	umc1786	ACCGTGACTTCCTCCTCATAACTG	[VIC]CATTTTTCGCATTTAGGAAATCCA	8.01	60	TC	180–220	MaizeGDB
